# Supplementary material for: Adherence to Referral Criteria at Admission and Patient Management at a Specialized Burns Centre: The Case of the Red Cross War Memorial Children’s Hospital in Cape Town, South Africa
Source: Int J Environ Res Public Health. 2017 Jul 6;14(7):732. doi: 10.3390/ijerph14070732 (PMC5551170; doi:10.3390/ijerph14070732)
Supplement: Supplementary file 1 [file ijerph-14-00732-s001.zip]

Archive with 1 entries (1 files):
- ijerph-194604-supplementary.xls
