# Supplementary material for: Adherence to Referral Criteria at Admission and Patient Management at a Specialized Burns Centre: The Case of the Red Cross War Memorial Children’s Hospital in Cape Town, South Africa
Source: Int J Environ Res Public Health. 2017 Jul 6;14(7):732. doi: 10.3390/ijerph14070732 (PMC5551170; doi:10.3390/ijerph14070732)
Supplement: Supplementary file 1 [file ijerph-14-00732-s001.zip › ijerph-194604-supplementary.xls]

## Sheet: dataset
CaseNum	YearAdmission	Sex	Age_2cat	Age_4cat	Face	HandsFeet	GenitaliaPerineum	MajorJointsCircumferential	Mechanism_4cat	Intent	TBSA_5cat	Depth	LOS_4cat	LOS_2cat	SurgeryGraft	SurgLOS	Adherence	CritSite	CritAge	CritTBSA_BU	CritPartial_BU	CritFull_BU	CritInhalation	CritMechIntent	CritMechanism	CritIntent	CritComorbidity	CritOtherInjuries	CritOthersTBSA
AK002	2015	Male	>=2	>=6	Not involved meating CritSite	Not involved meating CritSite	Involved	Not involved meating CritSite	Hot liquid	Unintentional	<=5	Unknown	Overnight -3 days	<=7 days	Used	yes	Met	Met	Unmet	Unmet	Unmet	Unmet	Unmet	Unmet	Unmet	Unmet	Unmet	Unmet	Unmet
AK004	2014	Female	>=2	2-3	Not Involved	Not Involved	Not Involved	Not Involved	Fire/Flame	Unintentional	6-10	Full thickness	Longer than 7 days	>7 days	Used	yes	Unmet	Unmet	Unmet	Unmet	Unmet	Unmet	Unmet	Unmet	Unmet	Unmet	Unmet	Unmet	Unmet
AK005	2014	Male	<2	<2	Not involved meating CritSite	Involved	Not involved meating CritSite	Involved	Hot liquid	Unintentional	<=5	Partial thickness	Overnight -3 days	<=7 days	Not used	no	Met	Met	Met	Unmet	Unmet	Unmet	Unmet	Unmet	Unmet	Unmet	Unmet	Unmet	Unmet
AK006	2012	Male	>=2	2-3	Not involved meating CritSite	Not involved meating CritSite	Not involved meating CritSite	Involved	Hot liquid	Unintentional	<=5	Partial thickness	4 days - 7 days	<=7 days	Not used	no	Met	Met	Unmet	Unmet	Unmet	Unmet	Unmet	Unmet	Unmet	Unmet	Unmet	Unmet	Unmet
AK007	2012	Male	<2	<2	Not involved meating CritSite	Involved	Not involved meating CritSite	Involved	Hot liquid	Unintentional	6-10	Partial thickness	Overnight -3 days	<=7 days	Not used	no	Met	Met	Met	Unmet	Unmet	Unmet	Unmet	Unmet	Unmet	Unmet	Unmet	Unmet	Unmet
AK008	2012	Female	<2	<2	Not involved meating CritSite	Involved	Not involved meating CritSite	Not involved meating CritSite	Hot object	Unintentional	<=5	Partial thickness	4 days - 7 days	<=7 days	Not used	no	Met	Met	Met	Unmet	Unmet	Unmet	Unmet	Unmet	Unmet	Unmet	Unmet	Unmet	Unmet
AK009	2012	Female	>=2	2-3	Not involved meating CritSite	Not involved meating CritSite	Not involved meating CritSite	Involved	Hot liquid	Unintentional	6-10	Full thickness	Longer than 7 days	>7 days	Used	yes	Met	Met	Unmet	Unmet	Unmet	Unmet	Unmet	Unmet	Unmet	Unmet	Unmet	Unmet	Unmet
AK010	2012	Female	<2	<2	Not involved meating CritSite	Involved	Not involved meating CritSite	Not involved meating CritSite	Fire/Flame	Unintentional	<=5	Partial thickness	4 days - 7 days	<=7 days	Not used	no	Met	Met	Met	Unmet	Unmet	Unmet	Unmet	Unmet	Unmet	Unmet	Unmet	Unmet	Unmet
AK011	2012	Male	<2	<2	Not involved meating CritSite	Involved	Not involved meating CritSite	Involved	Hot liquid	Unintentional	6-10	Partial thickness	4 days - 7 days	<=7 days	Not used	no	Met	Met	Met	Unmet	Unmet	Unmet	Unmet	Unmet	Unmet	Unmet	Unmet	Unmet	Unmet
AK012	2012	Male	<2	<2	Not involved meating CritSite	Involved	Not involved meating CritSite	Not involved meating CritSite	Hot liquid	Unintentional	<=5	Partial thickness	Overnight -3 days	<=7 days	Not used	no	Met	Met	Met	Unmet	Unmet	Unmet	Unmet	Unmet	Unmet	Unmet	Unmet	Unmet	Unmet
AK013	2012	Female	<2	<2	Involved	Not involved meating CritSite	Not involved meating CritSite	Not involved meating CritSite	Hot liquid	Unintentional	6-10	Partial thickness	4 days - 7 days	<=7 days	Used	yes	Met	Met	Met	Unmet	Unmet	Unmet	Unmet	Unmet	Unmet	Unmet	Unmet	Unmet	Unmet
AK014	2012	Female	<2	<2	Involved	Not involved meating CritSite	Not involved meating CritSite	Not involved meating CritSite	Fire/Flame	Unintentional	<=5	Partial thickness	Overnight -3 days	<=7 days	Used	yes	Met	Met	Met	Unmet	Unmet	Unmet	Unmet	Unmet	Unmet	Unmet	Unmet	Unmet	Unmet
AK015	2012	Male	<2	<2	Not involved meating CritSite	Not involved meating CritSite	Not involved meating CritSite	Involved	Hot liquid	Unintentional	11-15	Partial thickness	4 days - 7 days	<=7 days	Not used	no	Met	Met	Met	Unmet	Unmet	Unmet	Unmet	Unmet	Unmet	Unmet	Unmet	Unmet	Unmet
AK016	2012	Male	<2	<2	Involved	Not involved meating CritSite	Not involved meating CritSite	Not involved meating CritSite	Hot liquid	Unintentional	<=5	Unknown	Overnight -3 days	<=7 days	Used	yes	Met	Met	Met	Unmet	Unmet	Unmet	Unmet	Unmet	Unmet	Unmet	Unmet	Unmet	Unmet
AK017	2012	Female	<2	<2	Involved	Not involved meating CritSite	Not involved meating CritSite	Not involved meating CritSite	Hot liquid	Unintentional	<=5	Partial thickness	Longer than 7 days	>7 days	Used	yes	Met	Met	Met	Unmet	Unmet	Unmet	Unmet	Unmet	Unmet	Unmet	Unmet	Unmet	Unmet
AK018	2012	Female	>=2	2-3	Involved	Not involved meating CritSite	Not involved meating CritSite	Not involved meating CritSite	Hot liquid	Unintentional	16-20	Full thickness	Longer than 7 days	>7 days	Used	yes	Met	Met	Unmet	Met	Unmet	Met	Unmet	Unmet	Unmet	Unmet	Unmet	Unmet	Met
AK019	2012	Female	<2	<2	Not involved meating CritSite	Not involved meating CritSite	Involved	Not involved meating CritSite	Hot liquid	Unintentional	<=5	Partial thickness	4 days - 7 days	<=7 days	Not used	no	Met	Met	Met	Unmet	Unmet	Unmet	Unmet	Unmet	Unmet	Unmet	Unmet	Unmet	Unmet
AK020	2012	Female	<2	<2	Not Involved	Not Involved	Not Involved	Not Involved	Hot object	Unintentional	<=5	Full thickness	Overnight -3 days	<=7 days	Used	yes	Met	Unmet	Met	Unmet	Unmet	Unmet	Unmet	Unmet	Unmet	Unmet	Unmet	Unmet	Unmet
AK022	2012	Male	>=2	4-5	Not involved meating CritSite	Involved	Not involved meating CritSite	Involved	Hot liquid	Unintentional	Unknown	Unknown	Overnight -3 days	<=7 days	Not used	no	Met	Met	Unmet	Unmet	Unmet	Unmet	Unmet	Unmet	Unmet	Unmet	Met	Unmet	Met
AK023	2012	Male	>=2	4-5	Involved	Not involved meating CritSite	Not involved meating CritSite	Not involved meating CritSite	Hot object	Unintentional	<=5	Partial thickness	Overnight -3 days	<=7 days	Not used	no	Met	Met	Unmet	Unmet	Unmet	Unmet	Unmet	Unmet	Unmet	Unmet	Unmet	Unmet	Unmet
AK024	2012	Male	<2	<2	Not involved meating CritSite	Not involved meating CritSite	Not involved meating CritSite	Involved	Hot liquid	Unintentional	<=5	Partial thickness	No Overnight	<=7 days	Not used	no	Met	Met	Met	Unmet	Unmet	Unmet	Unmet	Unmet	Unmet	Unmet	Unmet	Unmet	Unmet
AK026	2012	Male	>=2	2-3	Involved	Not involved meating CritSite	Not involved meating CritSite	Not involved meating CritSite	Hot liquid	Unintentional	6-10	Partial thickness	Overnight -3 days	<=7 days	Not used	no	Met	Met	Unmet	Unmet	Unmet	Unmet	Unmet	Unmet	Unmet	Unmet	Unmet	Unmet	Unmet
AK027	2012	Male	<2	<2	Involved	Not involved meating CritSite	Not involved meating CritSite	Not involved meating CritSite	Hot liquid	Unintentional	11-15	Partial thickness	Overnight -3 days	<=7 days	Used	yes	Met	Met	Met	Unmet	Unmet	Unmet	Unmet	Unmet	Unmet	Unmet	Unmet	Unmet	Unmet
AK028	2012	Female	<2	<2	Not Involved	Not Involved	Not Involved	Not Involved	Hot liquid	Unintentional	6-10	Partial thickness	Overnight -3 days	<=7 days	Not used	no	Met	Unmet	Met	Unmet	Unmet	Unmet	Unmet	Unmet	Unmet	Unmet	Unmet	Unmet	Unmet
AK028	2012	Male	>=2	>=6	Not involved meating CritSite	Not involved meating CritSite	Involved	Not involved meating CritSite	Hot liquid	Unintentional	<=5	Partial thickness	Overnight -3 days	<=7 days	Not used	no	Met	Met	Unmet	Unmet	Unmet	Unmet	Unmet	Unmet	Unmet	Unmet	Unmet	Unmet	Unmet
AK029	2012	Male	<2	<2	Involved	Not involved meating CritSite	Not involved meating CritSite	Not involved meating CritSite	Hot object	Unintentional	<=5	Full thickness	Overnight -3 days	<=7 days	Not used	no	Met	Met	Met	Unmet	Unmet	Unmet	Unmet	Unmet	Unmet	Unmet	Unmet	Unmet	Unmet
AK031	2012	Female	<2	<2	Involved	Not involved meating CritSite	Not involved meating CritSite	Not involved meating CritSite	Electrical or chemical	Unintentional	<=5	Full thickness	Overnight -3 days	<=7 days	Not used	no	Met	Met	Met	Unmet	Unmet	Unmet	Unmet	Met	Met	Unmet	Unmet	Unmet	Met
AK032	2012	Male	>=2	2-3	Not involved meating CritSite	Involved	Not involved meating CritSite	Not involved meating CritSite	Electrical or chemical	Unintentional	Unknown	Full thickness	Overnight -3 days	<=7 days	Not used	no	Met	Met	Unmet	Unmet	Unmet	Unmet	Unmet	Met	Met	Unmet	Unmet	Unmet	Met
AK033	2012	Female	>=2	>=6	Not Involved	Not Involved	Not Involved	Not Involved	Fire/Flame	Unintentional	11-15	Full thickness	Longer than 7 days	>7 days	Used	yes	Unmet	Unmet	Unmet	Unmet	Unmet	Unmet	Unmet	Unmet	Unmet	Unmet	Unmet	Unmet	Unmet
AK034	2012	Female	>=2	2-3	Not involved meating CritSite	Not involved meating CritSite	Involved	Not involved meating CritSite	Hot liquid	Unintentional	6-10	Partial thickness	Overnight -3 days	<=7 days	Not used	no	Met	Met	Unmet	Unmet	Unmet	Unmet	Unmet	Unmet	Unmet	Unmet	Met	Unmet	Met
AK035	2012	Female	<2	<2	Involved	Not involved meating CritSite	Not involved meating CritSite	Not involved meating CritSite	Hot object	Unintentional	<=5	Unknown	Overnight -3 days	<=7 days	Not used	no	Met	Met	Met	Unmet	Unmet	Unmet	Unmet	Unmet	Unmet	Unmet	Unmet	Unmet	Unmet
AK036	2012	Male	>=2	>=6	Not involved meating CritSite	Involved	Not involved meating CritSite	Involved	Hot liquid	Unintentional	<=5	Partial thickness	Overnight -3 days	<=7 days	Not used	no	Met	Met	Unmet	Unmet	Unmet	Unmet	Unmet	Unmet	Unmet	Unmet	Unmet	Unmet	Unmet
AK038	2012	Female	>=2	4-5	Not Involved	Not Involved	Not Involved	Not Involved	Hot liquid	Unintentional	11-15	Partial thickness	Longer than 7 days	>7 days	Used	yes	Unmet	Unmet	Unmet	Unmet	Unmet	Unmet	Unmet	Unmet	Unmet	Unmet	Unmet	Unmet	Unmet
AK039	2012	Female	>=2	>=6	Not involved meating CritSite	Involved	Not involved meating CritSite	Involved	Hot liquid	Unintentional	<=5	Partial thickness	Overnight -3 days	<=7 days	Used	yes	Met	Met	Unmet	Unmet	Unmet	Unmet	Unmet	Unmet	Unmet	Unmet	Unmet	Unmet	Unmet
AK041	2012	Male	>=2	>=6	Involved	Not involved meating CritSite	Not involved meating CritSite	Not involved meating CritSite	Hot liquid	Unintentional	<=5	Partial thickness	Overnight -3 days	<=7 days	Not used	no	Met	Met	Unmet	Unmet	Unmet	Unmet	Unmet	Unmet	Unmet	Unmet	Unmet	Unmet	Unmet
AK042	2012	Female	>=2	>=6	Not involved meating CritSite	Not involved meating CritSite	Not involved meating CritSite	Involved	Hot liquid	Unintentional	11-15	Partial thickness	4 days - 7 days	<=7 days	Not used	no	Met	Met	Unmet	Unmet	Unmet	Unmet	Unmet	Unmet	Unmet	Unmet	Unmet	Unmet	Unmet
AK043	2012	Male	<2	<2	Not involved meating CritSite	Involved	Not involved meating CritSite	Involved	Hot liquid	Unintentional	<=5	Partial thickness	4 days - 7 days	<=7 days	Not used	no	Met	Met	Met	Unmet	Unmet	Unmet	Unmet	Unmet	Unmet	Unmet	Unmet	Unmet	Unmet
AK044	2012	Male	<2	<2	Not involved meating CritSite	Involved	Not involved meating CritSite	Not involved meating CritSite	Hot object	Unintentional	<=5	Partial thickness	No Overnight	<=7 days	Not used	no	Met	Met	Met	Unmet	Unmet	Unmet	Unmet	Unmet	Unmet	Unmet	Unmet	Unmet	Unmet
AK045	2012	Female	>=2	2-3	Not involved meating CritSite	Not involved meating CritSite	Involved	Not involved meating CritSite	Hot liquid	Unintentional	6-10	Partial thickness	Longer than 7 days	>7 days	Not used	yes	Met	Met	Unmet	Unmet	Unmet	Unmet	Unmet	Unmet	Unmet	Unmet	Unmet	Unmet	Unmet
AK046	2012	Female	<2	<2	Not involved meating CritSite	Involved	Not involved meating CritSite	Not involved meating CritSite	Hot liquid	Unintentional	<=5	Partial thickness	4 days - 7 days	<=7 days	Not used	no	Met	Met	Met	Unmet	Unmet	Unmet	Unmet	Unmet	Unmet	Unmet	Unmet	Unmet	Unmet
AK048	2012	Male	>=2	2-3	Involved	Not involved meating CritSite	Not involved meating CritSite	Not involved meating CritSite	Hot liquid	Unintentional	<=5	Partial thickness	Overnight -3 days	<=7 days	Not used	no	Met	Met	Unmet	Unmet	Unmet	Unmet	Unmet	Unmet	Unmet	Unmet	Unmet	Unmet	Unmet
AK049	2012	Male	<2	<2	Not Involved	Not Involved	Not Involved	Not Involved	Hot liquid	Unintentional	<=5	Partial thickness	Overnight -3 days	<=7 days	Not used	no	Met	Unmet	Met	Unmet	Unmet	Unmet	Unmet	Unmet	Unmet	Unmet	Unmet	Unmet	Unmet
AK050	2012	Male	<2	<2	Not involved meating CritSite	Involved	Not involved meating CritSite	Involved	Hot liquid	Unintentional	16-20	Partial thickness	Longer than 7 days	>7 days	Not used	yes	Met	Met	Met	Met	Met	Unmet	Unmet	Unmet	Unmet	Unmet	Unmet	Unmet	Met
AK051	2012	Female	<2	<2	Involved	Not involved meating CritSite	Not involved meating CritSite	Not involved meating CritSite	Hot liquid	Unintentional	<=5	Partial thickness	4 days - 7 days	<=7 days	Used	yes	Met	Met	Met	Unmet	Unmet	Unmet	Unmet	Unmet	Unmet	Unmet	Unmet	Unmet	Unmet
AK052	2012	Female	>=2	>=6	Not Involved	Not Involved	Not Involved	Not Involved	Hot liquid	Unintentional	<=5	Partial thickness	Longer than 7 days	>7 days	Used	yes	Unmet	Unmet	Unmet	Unmet	Unmet	Unmet	Unmet	Unmet	Unmet	Unmet	Unmet	Unmet	Unmet
AK053	2012	Male	<2	<2	Not involved meating CritSite	Involved	Not involved meating CritSite	Involved	Hot liquid	Unintentional	6-10	Partial thickness	Overnight -3 days	<=7 days	Not used	no	Met	Met	Met	Unmet	Unmet	Unmet	Unmet	Unmet	Unmet	Unmet	Unmet	Unmet	Unmet
AK054	2012	Male	>=2	2-3	Not Involved	Not Involved	Not Involved	Not Involved	Hot object	Unintentional	<=5	Full thickness	Overnight -3 days	<=7 days	Used	yes	Unmet	Unmet	Unmet	Unmet	Unmet	Unmet	Unmet	Unmet	Unmet	Unmet	Unmet	Unmet	Unmet
AK055	2012	Female	>=2	>=6	Not Involved	Not Involved	Not Involved	Not Involved	Fire/Flame	Unintentional	6-10	Partial thickness	Overnight -3 days	<=7 days	Used	yes	Unmet	Unmet	Unmet	Unmet	Unmet	Unmet	Unmet	Unmet	Unmet	Unmet	Unmet	Unmet	Unmet
AK056	2012	Male	>=2	2-3	Involved	Not involved meating CritSite	Not involved meating CritSite	Not involved meating CritSite	Hot object	Unintentional	<=5	Full thickness	Overnight -3 days	<=7 days	Not used	no	Met	Met	Unmet	Unmet	Unmet	Unmet	Unmet	Unmet	Unmet	Unmet	Unmet	Unmet	Unmet
AK057	2012	Female	<2	<2	Involved	Not involved meating CritSite	Not involved meating CritSite	Not involved meating CritSite	Fire/Flame	Unintentional	6-10	Partial thickness	Overnight -3 days	<=7 days	Not used	no	Met	Met	Met	Unmet	Unmet	Unmet	Unmet	Unmet	Unmet	Unmet	Unmet	Unmet	Unmet
AK058	2012	Male	<2	<2	Not Involved	Not Involved	Not Involved	Not Involved	Hot liquid	Unintentional	6-10	Partial thickness	Overnight -3 days	<=7 days	Not used	no	Met	Unmet	Met	Unmet	Unmet	Unmet	Unmet	Unmet	Unmet	Unmet	Unmet	Unmet	Unmet
AK059	2012	Male	<2	<2	Involved	Not involved meating CritSite	Not involved meating CritSite	Not involved meating CritSite	Hot liquid	Unintentional	<=5	Partial thickness	Overnight -3 days	<=7 days	Used	yes	Met	Met	Met	Unmet	Unmet	Unmet	Unmet	Unmet	Unmet	Unmet	Met	Unmet	Met
AK060	2012	Female	<2	<2	Not involved meating CritSite	Not involved meating CritSite	Not involved meating CritSite	Involved	Hot liquid	Unintentional	6-10	Partial thickness	4 days - 7 days	<=7 days	Used	yes	Met	Met	Met	Unmet	Unmet	Unmet	Unmet	Unmet	Unmet	Unmet	Unmet	Unmet	Unmet
AK061	2012	Male	<2	<2	Not involved meating CritSite	Not involved meating CritSite	Not involved meating CritSite	Involved	Hot liquid	Unintentional	6-10	Partial thickness	Overnight -3 days	<=7 days	Not used	no	Met	Met	Met	Unmet	Unmet	Unmet	Unmet	Unmet	Unmet	Unmet	Unmet	Unmet	Unmet
AK062	2012	Female	<2	<2	Involved	Not involved meating CritSite	Not involved meating CritSite	Not involved meating CritSite	Hot liquid	Unintentional	6-10	Partial thickness	Overnight -3 days	<=7 days	Not used	no	Met	Met	Met	Unmet	Unmet	Unmet	Unmet	Unmet	Unmet	Unmet	Unmet	Unmet	Unmet
AK063	2012	Male	>=2	4-5	Not involved meating CritSite	Not involved meating CritSite	Not involved meating CritSite	Involved	Hot liquid	Unintentional	16-20	Partial thickness	Longer than 7 days	>7 days	Not used	yes	Met	Met	Unmet	Met	Met	Unmet	Unmet	Unmet	Unmet	Unmet	Unmet	Unmet	Met
AK064	2012	Male	<2	<2	Involved	Involved	Not involved meating CritSite	Not involved meating CritSite	Hot object	Unintentional	<=5	Partial thickness	4 days - 7 days	<=7 days	Not used	no	Met	Met	Met	Unmet	Unmet	Unmet	Unmet	Unmet	Unmet	Unmet	Unmet	Unmet	Unmet
AK065	2012	Male	>=2	2-3	Not involved meating CritSite	Involved	Not involved meating CritSite	Involved	Hot liquid	Unintentional	<=5	Partial thickness	Overnight -3 days	<=7 days	Used	yes	Met	Met	Unmet	Unmet	Unmet	Unmet	Unmet	Unmet	Unmet	Unmet	Unmet	Unmet	Unmet
AK066	2012	Male	<2	<2	Involved	Involved	Not involved meating CritSite	Not involved meating CritSite	Hot liquid	Unintentional	<=5	Partial thickness	4 days - 7 days	<=7 days	Not used	no	Met	Met	Met	Unmet	Unmet	Unmet	Unmet	Unmet	Unmet	Unmet	Unmet	Unmet	Unmet
AK067	2012	Female	>=2	2-3	Involved	Not involved meating CritSite	Not involved meating CritSite	Not involved meating CritSite	Fire/Flame	Unintentional	6-10	Partial thickness	Overnight -3 days	<=7 days	Not used	no	Met	Met	Unmet	Unmet	Unmet	Unmet	Unmet	Unmet	Unmet	Unmet	Unmet	Unmet	Unmet
AK068	2012	Male	<2	<2	Not Involved	Not Involved	Not Involved	Not Involved	Hot liquid	Unintentional	11-15	Partial thickness	4 days - 7 days	<=7 days	Not used	no	Met	Unmet	Met	Unmet	Unmet	Unmet	Unmet	Unmet	Unmet	Unmet	Unmet	Unmet	Unmet
AK069	2012	Female	<2	<2	Not Involved	Not Involved	Not Involved	Not Involved	Hot liquid	Unintentional	6-10	Partial thickness	Overnight -3 days	<=7 days	Not used	no	Met	Unmet	Met	Unmet	Unmet	Unmet	Unmet	Unmet	Unmet	Unmet	Unmet	Unmet	Unmet
AK092	2011	Male	>=2	>=6	Not Involved	Not Involved	Not Involved	Not Involved	Hot liquid	Unintentional	6-10	Partial thickness	Overnight -3 days	<=7 days	Not used	no	Unmet	Unmet	Unmet	Unmet	Unmet	Unmet	Unmet	Unmet	Unmet	Unmet	Unmet	Unmet	Unmet
AK093	2011	Female	>=2	2-3	Not involved meating CritSite	Involved	Not involved meating CritSite	Involved	Hot liquid	Unintentional	11-15	Partial thickness	Overnight -3 days	<=7 days	Not used	no	Met	Met	Unmet	Unmet	Unmet	Unmet	Unmet	Unmet	Unmet	Unmet	Unmet	Unmet	Unmet
AK095	2011	Male	<2	<2	Not involved meating CritSite	Not involved meating CritSite	Not involved meating CritSite	Involved	Hot liquid	Unintentional	16-20	Partial thickness	Longer than 7 days	>7 days	Not used	yes	Met	Met	Met	Met	Met	Unmet	Unmet	Unmet	Unmet	Unmet	Unmet	Unmet	Met
AK096	2011	Male	>=2	2-3	Not involved meating CritSite	Involved	Not involved meating CritSite	Not involved meating CritSite	Electrical or chemical	Unintentional	<=5	Unknown	4 days - 7 days	<=7 days	Used	yes	Met	Met	Unmet	Unmet	Unmet	Unmet	Unmet	Met	Met	Unmet	Unmet	Unmet	Met
AK097	2011	Male	>=2	>=6	Not involved meating CritSite	Not involved meating CritSite	Involved	Not involved meating CritSite	Hot liquid	Unintentional	6-10	Partial thickness	Overnight -3 days	<=7 days	Not used	no	Met	Met	Unmet	Unmet	Unmet	Unmet	Unmet	Unmet	Unmet	Unmet	Unmet	Unmet	Unmet
AK098	2011	Female	<2	<2	Involved	Involved	Not involved meating CritSite	Not involved meating CritSite	Hot liquid	Unintentional	11-15	Partial thickness	Overnight -3 days	<=7 days	Not used	no	Met	Met	Met	Unmet	Unmet	Unmet	Unmet	Unmet	Unmet	Unmet	Unmet	Unmet	Unmet
AK099	2011	Male	>=2	2-3	Involved	Involved	Not involved meating CritSite	Not involved meating CritSite	Fire/Flame	Unintentional	6-10	Partial thickness	Longer than 7 days	>7 days	Used	yes	Met	Met	Unmet	Unmet	Unmet	Unmet	Unmet	Unmet	Unmet	Unmet	Unmet	Unmet	Unmet
AK100	2011	Female	<2	<2	Involved	Not involved meating CritSite	Not involved meating CritSite	Not involved meating CritSite	Hot liquid	Unintentional	6-10	Partial thickness	4 days - 7 days	<=7 days	Used	yes	Met	Met	Met	Unmet	Unmet	Unmet	Unmet	Unmet	Unmet	Unmet	Unmet	Unmet	Unmet
AK101	2011	Male	<2	<2	Not Involved	Not Involved	Not Involved	Not Involved	Hot liquid	Unintentional	6-10	Partial thickness	Overnight -3 days	<=7 days	Not used	no	Met	Unmet	Met	Unmet	Unmet	Unmet	Unmet	Unmet	Unmet	Unmet	Unmet	Unmet	Unmet
AK102	2011	Female	>=2	>=6	Involved	Involved	Not involved meating CritSite	Not involved meating CritSite	Fire/Flame	Unintentional	>20	Full thickness	Longer than 7 days	>7 days	Used	yes	Met	Met	Unmet	Met	Unmet	Met	Unmet	Unmet	Unmet	Unmet	Unmet	Unmet	Met
AK103	2011	Male	<2	<2	Involved	Not involved meating CritSite	Not involved meating CritSite	Not involved meating CritSite	Hot object	Assault	<=5	Partial thickness	Overnight -3 days	<=7 days	Not used	no	Met	Met	Met	Unmet	Unmet	Unmet	Unmet	Met	Unmet	Met	Unmet	Unmet	Met
AK104	2011	Female	>=2	2-3	Involved	Not involved meating CritSite	Not involved meating CritSite	Not involved meating CritSite	Hot liquid	Unintentional	6-10	Partial thickness	Overnight -3 days	<=7 days	Not used	no	Met	Met	Unmet	Unmet	Unmet	Unmet	Unmet	Unmet	Unmet	Unmet	Unmet	Unmet	Unmet
AK105	2011	Male	>=2	4-5	Involved	Involved	Not involved meating CritSite	Not involved meating CritSite	Hot liquid	Unintentional	6-10	Partial thickness	4 days - 7 days	<=7 days	Not used	no	Met	Met	Unmet	Unmet	Unmet	Unmet	Unmet	Unmet	Unmet	Unmet	Unmet	Unmet	Unmet
AK106	2011	Male	>=2	2-3	Not Involved	Not Involved	Not Involved	Not Involved	Hot liquid	Unintentional	>20	Partial thickness	4 days - 7 days	<=7 days	Not used	no	Met	Unmet	Unmet	Met	Met	Unmet	Unmet	Unmet	Unmet	Unmet	Unmet	Unmet	Met
AK107	2011	Male	>=2	>=6	Not involved meating CritSite	Not involved meating CritSite	Not involved meating CritSite	Involved	Fire/Flame	Unintentional	6-10	Partial thickness	Overnight -3 days	<=7 days	Not used	no	Met	Met	Unmet	Unmet	Unmet	Unmet	Met	Unmet	Unmet	Unmet	Unmet	Unmet	Met
AK108	2011	Male	<2	<2	Involved	Not involved meating CritSite	Not involved meating CritSite	Not involved meating CritSite	Hot liquid	Unintentional	11-15	Partial thickness	Overnight -3 days	<=7 days	Not used	no	Met	Met	Met	Unmet	Unmet	Unmet	Unmet	Unmet	Unmet	Unmet	Unmet	Unmet	Unmet
AK109	2011	Female	<2	<2	Involved	Not involved meating CritSite	Not involved meating CritSite	Not involved meating CritSite	Hot liquid	Unintentional	<=5	Partial thickness	Overnight -3 days	<=7 days	Not used	no	Met	Met	Met	Unmet	Unmet	Unmet	Unmet	Unmet	Unmet	Unmet	Unmet	Unmet	Unmet
AK110	2011	Male	>=2	2-3	Involved	Not involved meating CritSite	Not involved meating CritSite	Not involved meating CritSite	Hot liquid	Unintentional	16-20	Partial thickness	Longer than 7 days	>7 days	Used	yes	Met	Met	Unmet	Met	Met	Unmet	Unmet	Unmet	Unmet	Unmet	Unmet	Unmet	Met
AK111	2011	Male	<2	<2	Involved	Not involved meating CritSite	Not involved meating CritSite	Not involved meating CritSite	Hot liquid	Unintentional	6-10	Partial thickness	Overnight -3 days	<=7 days	Not used	no	Met	Met	Met	Unmet	Unmet	Unmet	Unmet	Unmet	Unmet	Unmet	Unmet	Unmet	Unmet
AK112	2011	Male	>=2	>=6	Not involved meating CritSite	Not involved meating CritSite	Involved	Not involved meating CritSite	Hot liquid	Unintentional	6-10	Partial thickness	Overnight -3 days	<=7 days	Not used	no	Met	Met	Unmet	Unmet	Unmet	Unmet	Unmet	Unmet	Unmet	Unmet	Unmet	Unmet	Unmet
AK113	2011	Male	>=2	>=6	Involved	Not involved meating CritSite	Not involved meating CritSite	Not involved meating CritSite	Fire/Flame	Unintentional	16-20	Partial thickness	Longer than 7 days	>7 days	Used	yes	Met	Met	Unmet	Met	Met	Unmet	Unmet	Unmet	Unmet	Unmet	Unmet	Unmet	Met
AK115	2011	Male	<2	<2	Not involved meating CritSite	Involved	Not involved meating CritSite	Involved	Hot liquid	Unintentional	6-10	Partial thickness	Overnight -3 days	<=7 days	Not used	no	Met	Met	Met	Unmet	Unmet	Unmet	Unmet	Unmet	Unmet	Unmet	Unmet	Unmet	Unmet
AK116	2011	Male	>=2	2-3	Not involved meating CritSite	Not involved meating CritSite	Not involved meating CritSite	Involved	Hot liquid	Unintentional	6-10	Full thickness	Longer than 7 days	>7 days	Used	yes	Met	Met	Unmet	Unmet	Unmet	Unmet	Unmet	Unmet	Unmet	Unmet	Unmet	Unmet	Unmet
AK117	2011	Male	<2	<2	Involved	Not involved meating CritSite	Not involved meating CritSite	Not involved meating CritSite	Hot liquid	Unintentional	6-10	Partial thickness	No Overnight	<=7 days	Not used	no	Met	Met	Met	Unmet	Unmet	Unmet	Unmet	Unmet	Unmet	Unmet	Unmet	Unmet	Unmet
AK118	2011	Male	<2	<2	Not involved meating CritSite	Not involved meating CritSite	Not involved meating CritSite	Involved	Hot liquid	Unintentional	6-10	Partial thickness	No Overnight	<=7 days	Not used	no	Met	Met	Met	Unmet	Unmet	Unmet	Unmet	Unmet	Unmet	Unmet	Unmet	Unmet	Unmet
AK119	2011	Female	<2	<2	Involved	Not involved meating CritSite	Not involved meating CritSite	Not involved meating CritSite	Hot liquid	Unintentional	6-10	Partial thickness	Overnight -3 days	<=7 days	Used	yes	Met	Met	Met	Unmet	Unmet	Unmet	Unmet	Unmet	Unmet	Unmet	Unmet	Unmet	Unmet
AK120	2011	Male	<2	<2	Not Involved	Not Involved	Not Involved	Not Involved	Hot liquid	Unintentional	11-15	Partial thickness	Overnight -3 days	<=7 days	Not used	no	Met	Unmet	Met	Unmet	Unmet	Unmet	Unmet	Unmet	Unmet	Unmet	Unmet	Unmet	Unmet
AK121	2011	Male	>=2	2-3	Involved	Not involved meating CritSite	Not involved meating CritSite	Not involved meating CritSite	Hot liquid	Unintentional	<=5	Partial thickness	Overnight -3 days	<=7 days	Not used	no	Met	Met	Unmet	Unmet	Unmet	Unmet	Unmet	Unmet	Unmet	Unmet	Unmet	Unmet	Unmet
AK122	2011	Female	>=2	>=6	Involved	Involved	Not involved meating CritSite	Not involved meating CritSite	Hot liquid	Unintentional	6-10	Partial thickness	4 days - 7 days	<=7 days	Used	yes	Met	Met	Unmet	Unmet	Unmet	Unmet	Unmet	Unmet	Unmet	Unmet	Unmet	Unmet	Unmet
AK123	2011	Male	>=2	4-5	Not involved meating CritSite	Not involved meating CritSite	Involved	Not involved meating CritSite	Hot liquid	Unintentional	<=5	Partial thickness	Overnight -3 days	<=7 days	Not used	no	Met	Met	Unmet	Unmet	Unmet	Unmet	Unmet	Unmet	Unmet	Unmet	Unmet	Unmet	Unmet
AK124	2011	Female	>=2	4-5	Involved	Involved	Not involved meating CritSite	Not involved meating CritSite	Fire/Flame	Unintentional	11-15	Full thickness	Longer than 7 days	>7 days	Used	yes	Met	Met	Unmet	Unmet	Unmet	Unmet	Met	Unmet	Unmet	Unmet	Unmet	Unmet	Met
AK127	2011	Female	>=2	2-3	Not involved meating CritSite	Not involved meating CritSite	Not involved meating CritSite	Involved	Hot liquid	Unintentional	6-10	Partial thickness	Overnight -3 days	<=7 days	Not used	no	Met	Met	Unmet	Unmet	Unmet	Unmet	Unmet	Unmet	Unmet	Unmet	Met	Unmet	Met
AK129	2011	Male	<2	<2	Involved	Not involved meating CritSite	Not involved meating CritSite	Not involved meating CritSite	Hot liquid	Unintentional	>20	Partial thickness	Longer than 7 days	>7 days	Not used	yes	Met	Met	Met	Met	Met	Unmet	Unmet	Unmet	Unmet	Unmet	Unmet	Unmet	Met
AK130	2011	Female	>=2	2-3	Not involved meating CritSite	Not involved meating CritSite	Involved	Not involved meating CritSite	Hot liquid	Unintentional	6-10	Partial thickness	Overnight -3 days	<=7 days	Not used	no	Met	Met	Unmet	Unmet	Unmet	Unmet	Unmet	Unmet	Unmet	Unmet	Met	Unmet	Met
AK131	2011	Female	<2	<2	Not involved meating CritSite	Not involved meating CritSite	Not involved meating CritSite	Involved	Hot liquid	Unintentional	11-15	Partial thickness	Longer than 7 days	>7 days	Used	yes	Met	Met	Met	Unmet	Unmet	Unmet	Unmet	Unmet	Unmet	Unmet	Unmet	Unmet	Unmet
AK132	2011	Male	<2	<2	Not involved meating CritSite	Involved	Not involved meating CritSite	Involved	Hot liquid	Unintentional	6-10	Partial thickness	Overnight -3 days	<=7 days	Used	yes	Met	Met	Met	Unmet	Unmet	Unmet	Unmet	Unmet	Unmet	Unmet	Unmet	Unmet	Unmet
AK133	2011	Male	>=2	2-3	Involved	Not involved meating CritSite	Not involved meating CritSite	Involved	Fire/Flame	Unintentional	>20	Partial thickness	Overnight -3 days	<=7 days	Not used	no	Met	Met	Unmet	Met	Met	Unmet	Unmet	Unmet	Unmet	Unmet	Unmet	Unmet	Met
AK134	2011	Male	<2	<2	Involved	Involved	Not involved meating CritSite	Involved	Hot liquid	Unintentional	11-15	Partial thickness	Overnight -3 days	<=7 days	Not used	no	Met	Met	Met	Unmet	Unmet	Unmet	Unmet	Unmet	Unmet	Unmet	Unmet	Unmet	Unmet
AK135	2011	Male	<2	<2	Involved	Not involved meating CritSite	Not involved meating CritSite	Not involved meating CritSite	Hot liquid	Unintentional	<=5	Partial thickness	Overnight -3 days	<=7 days	Not used	no	Met	Met	Met	Unmet	Unmet	Unmet	Unmet	Unmet	Unmet	Unmet	Unmet	Unmet	Unmet
AK136	2011	Female	>=2	2-3	Not involved meating CritSite	Not involved meating CritSite	Not involved meating CritSite	Involved	Hot liquid	Unintentional	16-20	Partial thickness	Longer than 7 days	>7 days	Used	yes	Met	Met	Unmet	Met	Met	Unmet	Unmet	Unmet	Unmet	Unmet	Unmet	Unmet	Met
AK137	2011	Male	>=2	4-5	Not involved meating CritSite	Involved	Involved	Involved	Hot liquid	Assault	6-10	Partial thickness	Longer than 7 days	>7 days	Used	yes	Met	Met	Unmet	Unmet	Unmet	Unmet	Unmet	Met	Unmet	Met	Unmet	Unmet	Met
AK138	2011	Female	<2	<2	Not involved meating CritSite	Involved	Not involved meating CritSite	Not involved meating CritSite	Hot liquid	Unintentional	<=5	Partial thickness	Overnight -3 days	<=7 days	Not used	no	Met	Met	Met	Unmet	Unmet	Unmet	Unmet	Unmet	Unmet	Unmet	Unmet	Unmet	Unmet
AK140	2011	Female	<2	<2	Involved	Not involved meating CritSite	Not involved meating CritSite	Not involved meating CritSite	Hot liquid	Unintentional	6-10	Partial thickness	4 days - 7 days	<=7 days	Not used	no	Met	Met	Met	Unmet	Unmet	Unmet	Unmet	Unmet	Unmet	Unmet	Unmet	Unmet	Unmet
AK141	2011	Male	>=2	4-5	Not involved meating CritSite	Not involved meating CritSite	Involved	Not involved meating CritSite	Hot liquid	Unintentional	<=5	Partial thickness	Overnight -3 days	<=7 days	Used	yes	Met	Met	Unmet	Unmet	Unmet	Unmet	Unmet	Unmet	Unmet	Unmet	Unmet	Unmet	Unmet
AK142	2011	Male	<2	<2	Involved	Not involved meating CritSite	Not involved meating CritSite	Involved	Hot liquid	Unintentional	11-15	Partial thickness	4 days - 7 days	<=7 days	Not used	no	Met	Met	Met	Unmet	Unmet	Unmet	Unmet	Unmet	Unmet	Unmet	Unmet	Unmet	Unmet
AK143	2011	Female	<2	<2	Involved	Not involved meating CritSite	Not involved meating CritSite	Not involved meating CritSite	Hot liquid	Unintentional	<=5	Partial thickness	Overnight -3 days	<=7 days	Used	yes	Met	Met	Met	Unmet	Unmet	Unmet	Unmet	Unmet	Unmet	Unmet	Unmet	Unmet	Unmet
AK144	2011	Female	>=2	2-3	Not Involved	Not Involved	Not Involved	Not Involved	Hot liquid	Unintentional	11-15	Partial thickness	Overnight -3 days	<=7 days	Not used	no	Unmet	Unmet	Unmet	Unmet	Unmet	Unmet	Unmet	Unmet	Unmet	Unmet	Unmet	Unmet	Unmet
AK145	2011	Female	>=2	2-3	Involved	Involved	Not involved meating CritSite	Not involved meating CritSite	Fire/Flame	Unintentional	16-20	Full thickness	Overnight -3 days	<=7 days	Used	yes	Met	Met	Unmet	Met	Unmet	Met	Met	Unmet	Unmet	Unmet	Unmet	Unmet	Met
AK146	2013	Male	>=2	4-5	Involved	Involved	Not involved meating CritSite	Not involved meating CritSite	Hot liquid	Unintentional	6-10	Partial thickness	4 days - 7 days	<=7 days	Used	yes	Met	Met	Unmet	Unmet	Unmet	Unmet	Unmet	Unmet	Unmet	Unmet	Unmet	Unmet	Unmet
AK147	2013	Female	<2	<2	Involved	Involved	Not involved meating CritSite	Not involved meating CritSite	Hot liquid	Unintentional	6-10	Partial thickness	Longer than 7 days	>7 days	Used	yes	Met	Met	Met	Unmet	Unmet	Unmet	Unmet	Unmet	Unmet	Unmet	Unmet	Unmet	Unmet
AK148	2013	Female	>=2	2-3	Not Involved	Not Involved	Not Involved	Not Involved	Hot liquid	Unintentional	16-20	Partial thickness	4 days - 7 days	<=7 days	Not used	no	Met	Unmet	Unmet	Met	Met	Unmet	Unmet	Unmet	Unmet	Unmet	Met	Unmet	Met
AK150	2013	Female	<2	<2	Not involved meating CritSite	Involved	Not involved meating CritSite	Involved	Hot liquid	Unintentional	<=5	Partial thickness	Overnight -3 days	<=7 days	Not used	no	Met	Met	Met	Unmet	Unmet	Unmet	Unmet	Unmet	Unmet	Unmet	Unmet	Unmet	Unmet
AK151	2013	Male	<2	<2	Not Involved	Not Involved	Not Involved	Not Involved	Hot liquid	Unintentional	<=5	Partial thickness	Overnight -3 days	<=7 days	Not used	no	Met	Unmet	Met	Unmet	Unmet	Unmet	Unmet	Unmet	Unmet	Unmet	Unmet	Unmet	Unmet
AK152	2013	Female	<2	<2	Not Involved	Not Involved	Not Involved	Not Involved	Hot liquid	Unintentional	<=5	Partial thickness	Overnight -3 days	<=7 days	Not used	no	Met	Unmet	Met	Unmet	Unmet	Unmet	Unmet	Unmet	Unmet	Unmet	Unmet	Unmet	Unmet
AK153	2013	Male	<2	<2	Not Involved	Not Involved	Not Involved	Not Involved	Hot liquid	Unintentional	6-10	Partial thickness	Overnight -3 days	<=7 days	Not used	no	Met	Unmet	Met	Unmet	Unmet	Unmet	Unmet	Unmet	Unmet	Unmet	Unmet	Unmet	Unmet
AK154	2013	Male	>=2	2-3	Not involved meating CritSite	Not involved meating CritSite	Involved	Not involved meating CritSite	Unknown	Unknown	<=5	Partial thickness	Longer than 7 days	>7 days	Used	yes	Met	Met	Unmet	Unmet	Unmet	Unmet	Unmet	Unmet	Unmet	Unmet	Unmet	Unmet	Unmet
AK155	2013	Female	>=2	2-3	Involved	Not involved meating CritSite	Not involved meating CritSite	Involved	Hot liquid	Unknown	>20	Full thickness	Longer than 7 days	>7 days	Used	yes	Met	Met	Unmet	Met	Unmet	Met	Unmet	Unmet	Unmet	Unmet	Unmet	Unmet	Met
AK156	2013	Male	<2	<2	Not Involved	Not Involved	Not Involved	Not Involved	Hot liquid	Unintentional	<=5	Partial thickness	Overnight -3 days	<=7 days	Not used	no	Met	Unmet	Met	Unmet	Unmet	Unmet	Unmet	Unmet	Unmet	Unmet	Unmet	Unmet	Unmet
AK157	2013	Male	<2	<2	Involved	Not involved meating CritSite	Not involved meating CritSite	Not involved meating CritSite	Hot liquid	Unintentional	6-10	Partial thickness	4 days - 7 days	<=7 days	Used	yes	Met	Met	Met	Unmet	Unmet	Unmet	Unmet	Unmet	Unmet	Unmet	Unmet	Unmet	Unmet
AK158	2013	Male	<2	<2	Not involved meating CritSite	Involved	Not involved meating CritSite	Involved	Hot liquid	Unintentional	6-10	Partial thickness	Longer than 7 days	>7 days	Used	yes	Met	Met	Met	Unmet	Unmet	Unmet	Unmet	Unmet	Unmet	Unmet	Unmet	Unmet	Unmet
AK159	2013	Female	<2	<2	Not involved meating CritSite	Involved	Not involved meating CritSite	Involved	Hot liquid	Unintentional	6-10	Partial thickness	Overnight -3 days	<=7 days	Not used	no	Met	Met	Met	Unmet	Unmet	Unmet	Unmet	Unmet	Unmet	Unmet	Unmet	Unmet	Unmet
AK160	2013	Male	>=2	2-3	Involved	Not involved meating CritSite	Not involved meating CritSite	Not involved meating CritSite	Hot liquid	Unintentional	<=5	Partial thickness	Overnight -3 days	<=7 days	Not used	no	Met	Met	Unmet	Unmet	Unmet	Unmet	Unmet	Unmet	Unmet	Unmet	Unmet	Unmet	Unmet
AK161	2013	Male	<2	<2	Involved	Not involved meating CritSite	Not involved meating CritSite	Not involved meating CritSite	Hot liquid	Unintentional	<=5	Partial thickness	Overnight -3 days	<=7 days	Not used	no	Met	Met	Met	Unmet	Unmet	Unmet	Unmet	Unmet	Unmet	Unmet	Unmet	Unmet	Unmet
AK162	2013	Male	>=2	2-3	Not involved meating CritSite	Involved	Not involved meating CritSite	Involved	Hot liquid	Unintentional	<=5	Partial thickness	Longer than 7 days	>7 days	Used	yes	Met	Met	Unmet	Unmet	Unmet	Unmet	Unmet	Unmet	Unmet	Unmet	Unmet	Unmet	Unmet
AK163	2013	Female	<2	<2	Not involved meating CritSite	Involved	Not involved meating CritSite	Involved	Hot liquid	Unintentional	6-10	Partial thickness	Overnight -3 days	<=7 days	Not used	no	Met	Met	Met	Unmet	Unmet	Unmet	Unmet	Unmet	Unmet	Unmet	Unmet	Unmet	Unmet
AK164	2013	Male	<2	<2	Involved	Not involved meating CritSite	Not involved meating CritSite	Not involved meating CritSite	Hot liquid	Unintentional	<=5	Partial thickness	Overnight -3 days	<=7 days	Used	yes	Met	Met	Met	Unmet	Unmet	Unmet	Unmet	Unmet	Unmet	Unmet	Unmet	Unmet	Unmet
AK165	2013	Male	<2	<2	Not Involved	Not Involved	Not Involved	Not Involved	Hot liquid	Unintentional	6-10	Partial thickness	Overnight -3 days	<=7 days	Not used	no	Met	Unmet	Met	Unmet	Unmet	Unmet	Unmet	Unmet	Unmet	Unmet	Unmet	Unmet	Unmet
AK167	2013	Male	>=2	>=6	Not involved meating CritSite	Involved	Not involved meating CritSite	Not involved meating CritSite	Electrical or chemical	Unintentional	<=5	Full thickness	Longer than 7 days	>7 days	Used	yes	Met	Met	Unmet	Unmet	Unmet	Unmet	Unmet	Met	Met	Unmet	Unmet	Unmet	Met
AK168	2013	Female	>=2	2-3	Not involved meating CritSite	Not involved meating CritSite	Not involved meating CritSite	Involved	Hot liquid	Unintentional	11-15	Partial thickness	Overnight -3 days	<=7 days	Used	yes	Met	Met	Unmet	Unmet	Unmet	Unmet	Unmet	Unmet	Unmet	Unmet	Unmet	Unmet	Unmet
AK169	2013	Male	<2	<2	Involved	Not involved meating CritSite	Not involved meating CritSite	Not involved meating CritSite	Hot liquid	Unintentional	16-20	Partial thickness	Longer than 7 days	>7 days	Used	yes	Met	Met	Met	Met	Met	Unmet	Met	Unmet	Unmet	Unmet	Unmet	Unmet	Met
AK170	2013	Female	<2	<2	Not involved meating CritSite	Involved	Not involved meating CritSite	Not involved meating CritSite	Hot liquid	Unintentional	<=5	Partial thickness	Overnight -3 days	<=7 days	Not used	no	Met	Met	Met	Unmet	Unmet	Unmet	Unmet	Unmet	Unmet	Unmet	Unmet	Unmet	Unmet
AK172	2013	Female	>=2	4-5	Not involved meating CritSite	Not involved meating CritSite	Not involved meating CritSite	Involved	Hot liquid	Unintentional	<=5	Partial thickness	Longer than 7 days	>7 days	Used	yes	Met	Met	Unmet	Unmet	Unmet	Unmet	Unmet	Unmet	Unmet	Unmet	Unmet	Unmet	Unmet
AK174	2013	Female	<2	<2	Not involved meating CritSite	Not involved meating CritSite	Not involved meating CritSite	Involved	Hot liquid	Unintentional	<=5	Partial thickness	Overnight -3 days	<=7 days	Used	yes	Met	Met	Met	Unmet	Unmet	Unmet	Unmet	Unmet	Unmet	Unmet	Unmet	Unmet	Unmet
AK175	2013	Male	<2	<2	Involved	Not involved meating CritSite	Not involved meating CritSite	Involved	Hot liquid	Unintentional	6-10	Partial thickness	4 days - 7 days	<=7 days	Used	yes	Met	Met	Met	Unmet	Unmet	Unmet	Unmet	Unmet	Unmet	Unmet	Unmet	Unmet	Unmet
AK176	2013	Male	>=2	4-5	Involved	Involved	Not involved meating CritSite	Not involved meating CritSite	Hot liquid	Unintentional	<=5	Partial thickness	Overnight -3 days	<=7 days	Used	yes	Met	Met	Unmet	Unmet	Unmet	Unmet	Unmet	Unmet	Unmet	Unmet	Unmet	Unmet	Unmet
AK177	2013	Male	>=2	2-3	Not Involved	Not Involved	Not Involved	Not Involved	Hot liquid	Unintentional	6-10	Partial thickness	Overnight -3 days	<=7 days	Not used	no	Unmet	Unmet	Unmet	Unmet	Unmet	Unmet	Unmet	Unmet	Unmet	Unmet	Unmet	Unmet	Unmet
AK178	2013	Male	<2	<2	Not Involved	Not Involved	Not Involved	Not Involved	Hot liquid	Unintentional	6-10	Partial thickness	4 days - 7 days	<=7 days	Not used	no	Met	Unmet	Met	Unmet	Unmet	Unmet	Unmet	Unmet	Unmet	Unmet	Unmet	Unmet	Unmet
AK179	2013	Male	<2	<2	Involved	Not involved meating CritSite	Not involved meating CritSite	Not involved meating CritSite	Hot liquid	Unintentional	6-10	Partial thickness	Overnight -3 days	<=7 days	Not used	no	Met	Met	Met	Unmet	Unmet	Unmet	Unmet	Unmet	Unmet	Unmet	Unmet	Unmet	Unmet
AK180	2013	Male	>=2	2-3	Not involved meating CritSite	Not involved meating CritSite	Not involved meating CritSite	Involved	Hot liquid	Unintentional	<=5	Partial thickness	4 days - 7 days	<=7 days	Not used	no	Met	Met	Unmet	Unmet	Unmet	Unmet	Unmet	Unmet	Unmet	Unmet	Unmet	Unmet	Unmet
AK181	2013	Male	<2	<2	Involved	Not involved meating CritSite	Not involved meating CritSite	Not involved meating CritSite	Hot liquid	Unintentional	6-10	Partial thickness	4 days - 7 days	<=7 days	Not used	no	Met	Met	Met	Unmet	Unmet	Unmet	Unmet	Unmet	Unmet	Unmet	Unmet	Unmet	Unmet
AK182	2013	Male	<2	<2	Not involved meating CritSite	Involved	Not involved meating CritSite	Involved	Hot liquid	Unintentional	<=5	Partial thickness	Longer than 7 days	>7 days	Not used	yes	Met	Met	Met	Unmet	Unmet	Unmet	Unmet	Unmet	Unmet	Unmet	Unmet	Unmet	Unmet
AK183	2013	Male	<2	<2	Not Involved	Not Involved	Not Involved	Not Involved	Hot liquid	Unintentional	<=5	Partial thickness	Overnight -3 days	<=7 days	Not used	no	Met	Unmet	Met	Unmet	Unmet	Unmet	Unmet	Unmet	Unmet	Unmet	Unmet	Unmet	Unmet
AK184	2013	Male	>=2	2-3	Not involved meating CritSite	Involved	Not involved meating CritSite	Not involved meating CritSite	Electrical or chemical	Unintentional	<=5	Partial thickness	Overnight -3 days	<=7 days	Not used	no	Met	Met	Unmet	Unmet	Unmet	Unmet	Unmet	Met	Met	Unmet	Unmet	Unmet	Met
AK185	2013	Female	<2	<2	Involved	Not involved meating CritSite	Not involved meating CritSite	Not involved meating CritSite	Hot liquid	Unintentional	11-15	Partial thickness	Longer than 7 days	>7 days	Used	yes	Met	Met	Met	Unmet	Unmet	Unmet	Unmet	Unmet	Unmet	Unmet	Unmet	Unmet	Unmet
AK186	2013	Female	<2	<2	Not involved meating CritSite	Involved	Not involved meating CritSite	Not involved meating CritSite	Hot liquid	Unintentional	<=5	Partial thickness	Overnight -3 days	<=7 days	Not used	no	Met	Met	Met	Unmet	Unmet	Unmet	Unmet	Unmet	Unmet	Unmet	Unmet	Unmet	Unmet
AK187	2013	Male	<2	<2	Not involved meating CritSite	Not involved meating CritSite	Involved	Involved	Hot liquid	Unintentional	11-15	Partial thickness	Longer than 7 days	>7 days	Not used	yes	Met	Met	Met	Unmet	Unmet	Unmet	Unmet	Unmet	Unmet	Unmet	Unmet	Unmet	Unmet
AK188	2013	Female	>=2	4-5	Not involved meating CritSite	Not involved meating CritSite	Not involved meating CritSite	Involved	Hot liquid	Unintentional	16-20	Partial thickness	Longer than 7 days	>7 days	Used	yes	Met	Met	Unmet	Met	Met	Unmet	Unmet	Unmet	Unmet	Unmet	Unmet	Unmet	Met
AK189	2013	Male	>=2	2-3	Not involved meating CritSite	Not involved meating CritSite	Involved	Not involved meating CritSite	Fire/Flame	Unintentional	<=5	Partial thickness	Overnight -3 days	<=7 days	Not used	no	Met	Met	Unmet	Unmet	Unmet	Unmet	Unmet	Unmet	Unmet	Unmet	Unmet	Unmet	Unmet
AK190	2013	Female	>=2	2-3	Involved	Not involved meating CritSite	Not involved meating CritSite	Not involved meating CritSite	Hot liquid	Unintentional	6-10	Partial thickness	Overnight -3 days	<=7 days	Not used	no	Met	Met	Unmet	Unmet	Unmet	Unmet	Unmet	Unmet	Unmet	Unmet	Unmet	Unmet	Unmet
AK191	2011	Male	>=2	>=6	Not involved meating CritSite	Not involved meating CritSite	Involved	Not involved meating CritSite	Hot liquid	Unintentional	>20	Partial thickness	Longer than 7 days	>7 days	Used	yes	Met	Met	Unmet	Met	Met	Unmet	Unmet	Unmet	Unmet	Unmet	Unmet	Unmet	Met
AK192	2011	Male	<2	<2	Not Involved	Not Involved	Not Involved	Not Involved	Hot object	Unintentional	<=5	Full thickness	Overnight -3 days	<=7 days	Not used	no	Met	Unmet	Met	Unmet	Unmet	Unmet	Unmet	Unmet	Unmet	Unmet	Unmet	Unmet	Unmet
AK193	2011	Male	<2	<2	Involved	Not involved meating CritSite	Not involved meating CritSite	Not involved meating CritSite	Hot liquid	Unintentional	11-15	Partial thickness	Overnight -3 days	<=7 days	Not used	no	Met	Met	Met	Unmet	Unmet	Unmet	Unmet	Unmet	Unmet	Unmet	Unmet	Unmet	Unmet
AK194	2011	Female	>=2	2-3	Not involved meating CritSite	Not involved meating CritSite	Not involved meating CritSite	Involved	Hot liquid	Unintentional	11-15	Partial thickness	Longer than 7 days	>7 days	Used	yes	Met	Met	Unmet	Unmet	Unmet	Unmet	Unmet	Unmet	Unmet	Unmet	Unmet	Unmet	Unmet
AK195	2011	Male	<2	<2	Involved	Not involved meating CritSite	Not involved meating CritSite	Not involved meating CritSite	Hot liquid	Unintentional	6-10	Partial thickness	4 days - 7 days	<=7 days	Used	yes	Met	Met	Met	Unmet	Unmet	Unmet	Unmet	Unmet	Unmet	Unmet	Unmet	Unmet	Unmet
AK197	2011	Male	>=2	>=6	Involved	Involved	Not involved meating CritSite	Involved	Fire/Flame	Unintentional	11-15	Full thickness	Longer than 7 days	>7 days	Used	yes	Met	Met	Unmet	Unmet	Unmet	Unmet	Met	Unmet	Unmet	Unmet	Unmet	Unmet	Met
AK198	2011	Male	<2	<2	Involved	Not involved meating CritSite	Not involved meating CritSite	Not involved meating CritSite	Hot liquid	Unintentional	<=5	Partial thickness	4 days - 7 days	<=7 days	Not used	no	Met	Met	Met	Unmet	Unmet	Unmet	Unmet	Unmet	Unmet	Unmet	Unmet	Unmet	Unmet
AK199	2011	Male	<2	<2	Involved	Not involved meating CritSite	Not involved meating CritSite	Not involved meating CritSite	Hot liquid	Unintentional	<=5	Partial thickness	Longer than 7 days	>7 days	Used	yes	Met	Met	Met	Unmet	Unmet	Unmet	Unmet	Unmet	Unmet	Unmet	Unmet	Unmet	Unmet
AK201	2011	Female	<2	<2	Involved	Involved	Not involved meating CritSite	Not involved meating CritSite	Hot liquid	Unintentional	<=5	Partial thickness	Overnight -3 days	<=7 days	Used	yes	Met	Met	Met	Unmet	Unmet	Unmet	Unmet	Unmet	Unmet	Unmet	Unmet	Unmet	Unmet
AK202	2011	Male	<2	<2	Involved	Not involved meating CritSite	Not involved meating CritSite	Not involved meating CritSite	Hot liquid	Unintentional	6-10	Partial thickness	Overnight -3 days	<=7 days	Not used	no	Met	Met	Met	Unmet	Unmet	Unmet	Unmet	Unmet	Unmet	Unmet	Unmet	Unmet	Unmet
AK204	2011	Female	<2	<2	Involved	Involved	Not involved meating CritSite	Not involved meating CritSite	Hot liquid	Unintentional	6-10	Partial thickness	Longer than 7 days	>7 days	Not used	yes	Met	Met	Met	Unmet	Unmet	Unmet	Unmet	Unmet	Unmet	Unmet	Unmet	Unmet	Unmet
AK205	2011	Female	<2	<2	Not involved meating CritSite	Not involved meating CritSite	Not involved meating CritSite	Involved	Hot liquid	Unintentional	6-10	Partial thickness	Overnight -3 days	<=7 days	Used	yes	Met	Met	Met	Unmet	Unmet	Unmet	Unmet	Unmet	Unmet	Unmet	Unmet	Unmet	Unmet
AK206	2011	Female	<2	<2	Involved	Not involved meating CritSite	Not involved meating CritSite	Not involved meating CritSite	Hot liquid	Unintentional	<=5	Partial thickness	Overnight -3 days	<=7 days	Not used	no	Met	Met	Met	Unmet	Unmet	Unmet	Unmet	Unmet	Unmet	Unmet	Unmet	Unmet	Unmet
AK208	2011	Male	<2	<2	Not involved meating CritSite	Not involved meating CritSite	Not involved meating CritSite	Involved	Hot liquid	Unintentional	6-10	Partial thickness	Overnight -3 days	<=7 days	Not used	no	Met	Met	Met	Unmet	Unmet	Unmet	Unmet	Unmet	Unmet	Unmet	Unmet	Unmet	Unmet
AK210	2011	Female	<2	<2	Not involved meating CritSite	Not involved meating CritSite	Involved	Not involved meating CritSite	Hot object	Unintentional	<=5	Partial thickness	Overnight -3 days	<=7 days	Not used	no	Met	Met	Met	Unmet	Unmet	Unmet	Unmet	Unmet	Unmet	Unmet	Unmet	Unmet	Unmet
AK212	2011	Male	<2	<2	Not involved meating CritSite	Not involved meating CritSite	Not involved meating CritSite	Involved	Hot liquid	Unintentional	11-15	Partial thickness	Overnight -3 days	<=7 days	Not used	no	Met	Met	Met	Unmet	Unmet	Unmet	Unmet	Unmet	Unmet	Unmet	Unmet	Unmet	Unmet
AK213	2011	Male	<2	<2	Not involved meating CritSite	Not involved meating CritSite	Not involved meating CritSite	Involved	Hot liquid	Unintentional	11-15	Partial thickness	4 days - 7 days	<=7 days	Not used	no	Met	Met	Met	Unmet	Unmet	Unmet	Unmet	Unmet	Unmet	Unmet	Unmet	Unmet	Unmet
AK214	2011	Male	<2	<2	Not involved meating CritSite	Involved	Not involved meating CritSite	Not involved meating CritSite	Hot object	Unintentional	<=5	Partial thickness	Overnight -3 days	<=7 days	Not used	no	Met	Met	Met	Unmet	Unmet	Unmet	Unmet	Unmet	Unmet	Unmet	Unmet	Unmet	Unmet
AK215	2011	Female	<2	<2	Not involved meating CritSite	Not involved meating CritSite	Not involved meating CritSite	Involved	Hot liquid	Unintentional	11-15	Partial thickness	Overnight -3 days	<=7 days	Used	yes	Met	Met	Met	Unmet	Unmet	Unmet	Unmet	Unmet	Unmet	Unmet	Unmet	Unmet	Unmet
AK217	2011	Female	<2	<2	Not involved meating CritSite	Involved	Not involved meating CritSite	Not involved meating CritSite	Hot liquid	Unintentional	6-10	Partial thickness	4 days - 7 days	<=7 days	Not used	no	Met	Met	Met	Unmet	Unmet	Unmet	Unmet	Unmet	Unmet	Unmet	Unmet	Unmet	Unmet
AK218	2011	Female	>=2	4-5	Not involved meating CritSite	Involved	Not involved meating CritSite	Involved	Hot liquid	Unintentional	<=5	Partial thickness	4 days - 7 days	<=7 days	Not used	no	Met	Met	Unmet	Unmet	Unmet	Unmet	Unmet	Unmet	Unmet	Unmet	Unmet	Unmet	Unmet
AK219	2011	Female	<2	<2	Not involved meating CritSite	Not involved meating CritSite	Involved	Not involved meating CritSite	Hot liquid	Unintentional	<=5	Partial thickness	4 days - 7 days	<=7 days	Not used	no	Met	Met	Met	Unmet	Unmet	Unmet	Unmet	Unmet	Unmet	Unmet	Unmet	Unmet	Unmet
AK220	2011	Male	<2	<2	Not Involved	Not Involved	Not Involved	Not Involved	Hot liquid	Unintentional	<=5	Partial thickness	Overnight -3 days	<=7 days	Not used	no	Met	Unmet	Met	Unmet	Unmet	Unmet	Unmet	Unmet	Unmet	Unmet	Unmet	Unmet	Unmet
AK221	2011	Male	<2	<2	Involved	Not involved meating CritSite	Not involved meating CritSite	Involved	Hot liquid	Unintentional	11-15	Partial thickness	Longer than 7 days	>7 days	Not used	yes	Met	Met	Met	Unmet	Unmet	Unmet	Unmet	Unmet	Unmet	Unmet	Unmet	Unmet	Unmet
AK222	2011	Female	>=2	2-3	Not involved meating CritSite	Involved	Not involved meating CritSite	Involved	Hot liquid	Unintentional	16-20	Partial thickness	Longer than 7 days	>7 days	Not used	yes	Met	Met	Unmet	Met	Met	Unmet	Unmet	Unmet	Unmet	Unmet	Unmet	Unmet	Met
AK223	2011	Female	>=2	>=6	Not Involved	Not Involved	Not Involved	Not Involved	Fire/Flame	Unintentional	11-15	Full thickness	Longer than 7 days	>7 days	Used	yes	Unmet	Unmet	Unmet	Unmet	Unmet	Unmet	Unmet	Unmet	Unmet	Unmet	Unmet	Unmet	Unmet
AK224	2011	Female	>=2	>=6	Not involved meating CritSite	Not involved meating CritSite	Not involved meating CritSite	Involved	Hot liquid	Unintentional	6-10	Partial thickness	Overnight -3 days	<=7 days	Not used	no	Met	Met	Unmet	Unmet	Unmet	Unmet	Unmet	Unmet	Unmet	Unmet	Unmet	Unmet	Unmet
AK225	2011	Male	>=2	>=6	Involved	Not involved meating CritSite	Not involved meating CritSite	Not involved meating CritSite	Fire/Flame	Unintentional	11-15	Partial thickness	Longer than 7 days	>7 days	Not used	yes	Met	Met	Unmet	Unmet	Unmet	Unmet	Met	Unmet	Unmet	Unmet	Unmet	Unmet	Met
AK226	2011	Male	>=2	4-5	Involved	Not involved meating CritSite	Not involved meating CritSite	Involved	Hot liquid	Unintentional	11-15	Partial thickness	Longer than 7 days	>7 days	Not used	yes	Met	Met	Unmet	Unmet	Unmet	Unmet	Unmet	Unmet	Unmet	Unmet	Unmet	Unmet	Unmet
AK227	2011	Male	<2	<2	Involved	Not involved meating CritSite	Not involved meating CritSite	Not involved meating CritSite	Hot liquid	Unintentional	6-10	Partial thickness	Longer than 7 days	>7 days	Not used	yes	Met	Met	Met	Unmet	Unmet	Unmet	Unmet	Unmet	Unmet	Unmet	Unmet	Unmet	Unmet
AK228	2011	Female	<2	<2	Not involved meating CritSite	Involved	Not involved meating CritSite	Involved	Hot liquid	Unintentional	<=5	Partial thickness	Longer than 7 days	>7 days	Not used	yes	Met	Met	Met	Unmet	Unmet	Unmet	Unmet	Unmet	Unmet	Unmet	Unmet	Unmet	Unmet
AK229	2011	Male	<2	<2	Involved	Not involved meating CritSite	Not involved meating CritSite	Involved	Hot liquid	Unintentional	6-10	Partial thickness	Overnight -3 days	<=7 days	Not used	no	Met	Met	Met	Unmet	Unmet	Unmet	Unmet	Unmet	Unmet	Unmet	Unmet	Unmet	Unmet
AK230	2011	Male	<2	<2	Not involved meating CritSite	Not involved meating CritSite	Not involved meating CritSite	Involved	Hot liquid	Unintentional	<=5	Partial thickness	Overnight -3 days	<=7 days	Not used	no	Met	Met	Met	Unmet	Unmet	Unmet	Unmet	Unmet	Unmet	Unmet	Unmet	Unmet	Unmet
AK231	2011	Female	>=2	>=6	Not involved meating CritSite	Involved	Not involved meating CritSite	Not involved meating CritSite	Electrical or chemical	Unintentional	<=5	Partial thickness	Overnight -3 days	<=7 days	Not used	no	Met	Met	Unmet	Unmet	Unmet	Unmet	Unmet	Met	Met	Unmet	Unmet	Unmet	Met
AK232	2011	Female	<2	<2	Not involved meating CritSite	Not involved meating CritSite	Not involved meating CritSite	Involved	Hot liquid	Unintentional	6-10	Partial thickness	Overnight -3 days	<=7 days	Not used	no	Met	Met	Met	Unmet	Unmet	Unmet	Unmet	Unmet	Unmet	Unmet	Unmet	Unmet	Unmet
AK233	2011	Female	>=2	>=6	Not involved meating CritSite	Not involved meating CritSite	Not involved meating CritSite	Involved	Fire/Flame	Unintentional	>20	Partial thickness	Longer than 7 days	>7 days	Used	yes	Met	Met	Unmet	Met	Met	Unmet	Unmet	Unmet	Unmet	Unmet	Unmet	Unmet	Met
AK234	2011	Female	>=2	4-5	Involved	Involved	Not involved meating CritSite	Not involved meating CritSite	Fire/Flame	Unintentional	6-10	Full thickness	Longer than 7 days	>7 days	Used	yes	Met	Met	Unmet	Unmet	Unmet	Unmet	Met	Unmet	Unmet	Unmet	Unmet	Unmet	Met
AK235	2011	Male	<2	<2	Not involved meating CritSite	Involved	Not involved meating CritSite	Not involved meating CritSite	Hot liquid	Unintentional	<=5	Partial thickness	Overnight -3 days	<=7 days	Not used	no	Met	Met	Met	Unmet	Unmet	Unmet	Unmet	Unmet	Unmet	Unmet	Unmet	Unmet	Unmet
AK236	2011	Female	>=2	>=6	Not Involved	Not Involved	Not Involved	Not Involved	Hot liquid	Unintentional	11-15	Partial thickness	4 days - 7 days	<=7 days	Not used	no	Unmet	Unmet	Unmet	Unmet	Unmet	Unmet	Unmet	Unmet	Unmet	Unmet	Unmet	Unmet	Unmet
AK237	2011	Female	<2	<2	Involved	Not involved meating CritSite	Not involved meating CritSite	Not involved meating CritSite	Hot liquid	Unintentional	6-10	Partial thickness	Overnight -3 days	<=7 days	Not used	no	Met	Met	Met	Unmet	Unmet	Unmet	Unmet	Unmet	Unmet	Unmet	Unmet	Unmet	Unmet
AK238	2011	Female	>=2	2-3	Involved	Involved	Not involved meating CritSite	Involved	Hot liquid	Unintentional	<=5	Partial thickness	Overnight -3 days	<=7 days	Not used	no	Met	Met	Unmet	Unmet	Unmet	Unmet	Unmet	Unmet	Unmet	Unmet	Unmet	Unmet	Unmet
AK242	2012	Male	>=2	2-3	Involved	Not involved meating CritSite	Not involved meating CritSite	Involved	Hot liquid	Unintentional	11-15	Partial thickness	Longer than 7 days	>7 days	Used	yes	Met	Met	Unmet	Unmet	Unmet	Unmet	Unmet	Unmet	Unmet	Unmet	Unmet	Unmet	Unmet
AK243	2012	Female	<2	<2	Not involved meating CritSite	Involved	Not involved meating CritSite	Involved	Hot object	Assault	<=5	Full thickness	Longer than 7 days	>7 days	Used	yes	Met	Met	Met	Unmet	Unmet	Unmet	Unmet	Met	Unmet	Met	Unmet	Unmet	Met
AK244	2012	Male	<2	<2	Not involved meating CritSite	Involved	Not involved meating CritSite	Not involved meating CritSite	Hot object	Unintentional	<=5	Partial thickness	Overnight -3 days	<=7 days	Used	yes	Met	Met	Met	Unmet	Unmet	Unmet	Unmet	Unmet	Unmet	Unmet	Met	Unmet	Met
AK245	2012	Male	>=2	2-3	Not involved meating CritSite	Involved	Not involved meating CritSite	Involved	Hot liquid	Unintentional	<=5	Partial thickness	4 days - 7 days	<=7 days	Not used	no	Met	Met	Unmet	Unmet	Unmet	Unmet	Unmet	Unmet	Unmet	Unmet	Unmet	Unmet	Unmet
AK247	2013	Male	<2	<2	Not involved meating CritSite	Involved	Not involved meating CritSite	Involved	Hot liquid	Unintentional	<=5	Partial thickness	Overnight -3 days	<=7 days	Not used	no	Met	Met	Met	Unmet	Unmet	Unmet	Unmet	Unmet	Unmet	Unmet	Unmet	Unmet	Unmet
AK249	2013	Male	<2	<2	Involved	Not involved meating CritSite	Not involved meating CritSite	Not involved meating CritSite	Hot liquid	Unintentional	<=5	Partial thickness	Overnight -3 days	<=7 days	Not used	no	Met	Met	Met	Unmet	Unmet	Unmet	Unmet	Unmet	Unmet	Unmet	Unmet	Unmet	Unmet
AK250	2013	Male	<2	<2	Involved	Not involved meating CritSite	Not involved meating CritSite	Not involved meating CritSite	Hot liquid	Unintentional	6-10	Partial thickness	Overnight -3 days	<=7 days	Not used	no	Met	Met	Met	Unmet	Unmet	Unmet	Unmet	Unmet	Unmet	Unmet	Unmet	Unmet	Unmet
AK251	2013	Female	>=2	2-3	Not involved meating CritSite	Not involved meating CritSite	Not involved meating CritSite	Involved	Hot liquid	Unintentional	6-10	Partial thickness	Longer than 7 days	>7 days	Not used	yes	Met	Met	Unmet	Unmet	Unmet	Unmet	Unmet	Unmet	Unmet	Unmet	Unmet	Unmet	Unmet
AK252	2013	Male	<2	<2	Involved	Not involved meating CritSite	Not involved meating CritSite	Involved	Hot liquid	Unintentional	11-15	Partial thickness	Longer than 7 days	>7 days	Used	yes	Met	Met	Met	Unmet	Unmet	Unmet	Unmet	Unmet	Unmet	Unmet	Unmet	Unmet	Unmet
AK253	2013	Female	>=2	>=6	Not involved meating CritSite	Not involved meating CritSite	Not involved meating CritSite	Involved	Hot liquid	Unintentional	6-10	Full thickness	Overnight -3 days	<=7 days	Not used	no	Met	Met	Unmet	Unmet	Unmet	Unmet	Unmet	Unmet	Unmet	Unmet	Unmet	Unmet	Unmet
AK254	2013	Female	>=2	2-3	Involved	Involved	Not involved meating CritSite	Involved	Hot liquid	Unintentional	16-20	Partial thickness	Longer than 7 days	>7 days	Not used	yes	Met	Met	Unmet	Met	Met	Unmet	Unmet	Unmet	Unmet	Unmet	Unmet	Unmet	Met
AK255	2013	Male	>=2	>=6	Involved	Involved	Not involved meating CritSite	Involved	Hot liquid	Unintentional	6-10	Partial thickness	Overnight -3 days	<=7 days	Not used	no	Met	Met	Unmet	Unmet	Unmet	Unmet	Unmet	Unmet	Unmet	Unmet	Unmet	Unmet	Unmet
AK256	2013	Female	>=2	2-3	Not involved meating CritSite	Involved	Not involved meating CritSite	Involved	Hot liquid	Unintentional	<=5	Partial thickness	4 days - 7 days	<=7 days	Not used	no	Met	Met	Unmet	Unmet	Unmet	Unmet	Unmet	Unmet	Unmet	Unmet	Unmet	Unmet	Unmet
AK257	2013	Female	<2	<2	Not Involved	Not Involved	Not Involved	Not Involved	Hot liquid	Unintentional	11-15	Partial thickness	Longer than 7 days	>7 days	Not used	yes	Met	Unmet	Met	Unmet	Unmet	Unmet	Unmet	Unmet	Unmet	Unmet	Unmet	Unmet	Unmet
AK258	2013	Male	<2	<2	Involved	Not involved meating CritSite	Not involved meating CritSite	Not involved meating CritSite	Hot liquid	Unintentional	<=5	Partial thickness	Overnight -3 days	<=7 days	Not used	no	Met	Met	Met	Unmet	Unmet	Unmet	Unmet	Unmet	Unmet	Unmet	Unmet	Unmet	Unmet
AK259	2013	Female	<2	<2	Involved	Not involved meating CritSite	Not involved meating CritSite	Not involved meating CritSite	Hot liquid	Unintentional	6-10	Partial thickness	Overnight -3 days	<=7 days	Not used	no	Met	Met	Met	Unmet	Unmet	Unmet	Unmet	Unmet	Unmet	Unmet	Unmet	Unmet	Unmet
AK260	2013	Female	>=2	2-3	Involved	Not involved meating CritSite	Not involved meating CritSite	Not involved meating CritSite	Hot liquid	Unintentional	<=5	Partial thickness	Overnight -3 days	<=7 days	Not used	no	Met	Met	Unmet	Unmet	Unmet	Unmet	Unmet	Unmet	Unmet	Unmet	Unmet	Unmet	Unmet
AK261	2013	Male	<2	<2	Involved	Not involved meating CritSite	Not involved meating CritSite	Involved	Hot liquid	Unintentional	6-10	Partial thickness	Overnight -3 days	<=7 days	Not used	no	Met	Met	Met	Unmet	Unmet	Unmet	Unmet	Unmet	Unmet	Unmet	Unmet	Unmet	Unmet
AK262	2013	Male	>=2	4-5	Involved	Not involved meating CritSite	Not involved meating CritSite	Not involved meating CritSite	Hot liquid	Unintentional	16-20	Partial thickness	Overnight -3 days	<=7 days	Not used	no	Met	Met	Unmet	Met	Met	Unmet	Unmet	Unmet	Unmet	Unmet	Unmet	Unmet	Met
AK263	2013	Male	>=2	4-5	Not involved meating CritSite	Involved	Not involved meating CritSite	Involved	Hot object	Assault	<=5	Partial thickness	Overnight -3 days	<=7 days	Not used	no	Met	Met	Unmet	Unmet	Unmet	Unmet	Unmet	Met	Unmet	Met	Unmet	Unmet	Met
AK264	2013	Female	<2	<2	Involved	Involved	Not involved meating CritSite	Not involved meating CritSite	Fire/Flame	Unintentional	>20	Full thickness	Longer than 7 days	>7 days	Used	yes	Met	Met	Met	Met	Unmet	Met	Unmet	Unmet	Unmet	Unmet	Unmet	Unmet	Met
AK265	2013	Female	<2	<2	Involved	Not involved meating CritSite	Not involved meating CritSite	Not involved meating CritSite	Hot liquid	Unintentional	<=5	Partial thickness	Overnight -3 days	<=7 days	Not used	no	Met	Met	Met	Unmet	Unmet	Unmet	Unmet	Unmet	Unmet	Unmet	Unmet	Unmet	Unmet
AK266	2013	Female	>=2	2-3	Not involved meating CritSite	Not involved meating CritSite	Not involved meating CritSite	Involved	Hot liquid	Unintentional	11-15	Partial thickness	Longer than 7 days	>7 days	Not used	yes	Met	Met	Unmet	Unmet	Unmet	Unmet	Unmet	Unmet	Unmet	Unmet	Unmet	Unmet	Unmet
AK267	2013	Female	>=2	4-5	Involved	Not involved meating CritSite	Not involved meating CritSite	Involved	Hot liquid	Unintentional	11-15	Partial thickness	Overnight -3 days	<=7 days	Not used	no	Met	Met	Unmet	Unmet	Unmet	Unmet	Unmet	Unmet	Unmet	Unmet	Unmet	Unmet	Unmet
AK268	2013	Male	<2	<2	Involved	Not involved meating CritSite	Not involved meating CritSite	Involved	Hot liquid	Unintentional	6-10	Partial thickness	Overnight -3 days	<=7 days	Not used	no	Met	Met	Met	Unmet	Unmet	Unmet	Unmet	Unmet	Unmet	Unmet	Unmet	Unmet	Unmet
AK269	2013	Female	<2	<2	Involved	Not involved meating CritSite	Not involved meating CritSite	Not involved meating CritSite	Hot liquid	Unintentional	11-15	Partial thickness	Overnight -3 days	<=7 days	Not used	no	Met	Met	Met	Unmet	Unmet	Unmet	Unmet	Unmet	Unmet	Unmet	Unmet	Unmet	Unmet
AK270	2013	Male	<2	<2	Involved	Not involved meating CritSite	Not involved meating CritSite	Not involved meating CritSite	Hot liquid	Unintentional	6-10	Partial thickness	Overnight -3 days	<=7 days	Not used	no	Met	Met	Met	Unmet	Unmet	Unmet	Unmet	Unmet	Unmet	Unmet	Unmet	Unmet	Unmet
AK271	2013	Female	>=2	2-3	Not involved meating CritSite	Involved	Not involved meating CritSite	Involved	Hot liquid	Unintentional	6-10	Partial thickness	4 days - 7 days	<=7 days	Not used	no	Met	Met	Unmet	Unmet	Unmet	Unmet	Unmet	Unmet	Unmet	Unmet	Unmet	Unmet	Unmet
AK272	2013	Female	<2	<2	Not involved meating CritSite	Involved	Not involved meating CritSite	Involved	Hot liquid	Unintentional	<=5	Partial thickness	Overnight -3 days	<=7 days	Not used	no	Met	Met	Met	Unmet	Unmet	Unmet	Unmet	Unmet	Unmet	Unmet	Unmet	Unmet	Unmet
AK273	2013	Male	<2	<2	Not involved meating CritSite	Not involved meating CritSite	Not involved meating CritSite	Involved	Hot liquid	Unintentional	>20	Partial thickness	Longer than 7 days	>7 days	Not used	yes	Met	Met	Met	Met	Met	Unmet	Unmet	Unmet	Unmet	Unmet	Unmet	Unmet	Met
AK275	2013	Female	>=2	2-3	Not involved meating CritSite	Not involved meating CritSite	Not involved meating CritSite	Involved	Hot liquid	Unintentional	11-15	Partial thickness	Overnight -3 days	<=7 days	Not used	no	Met	Met	Unmet	Unmet	Unmet	Unmet	Unmet	Unmet	Unmet	Unmet	Unmet	Unmet	Unmet
AK276	2013	Male	<2	<2	Not Involved	Not Involved	Not Involved	Not Involved	Hot liquid	Unintentional	<=5	Partial thickness	Overnight -3 days	<=7 days	Not used	no	Met	Unmet	Met	Unmet	Unmet	Unmet	Unmet	Unmet	Unmet	Unmet	Unmet	Unmet	Unmet
AK277	2013	Female	<2	<2	Involved	Not involved meating CritSite	Not involved meating CritSite	Involved	Hot liquid	Unintentional	11-15	Partial thickness	Overnight -3 days	<=7 days	Not used	no	Met	Met	Met	Unmet	Unmet	Unmet	Unmet	Unmet	Unmet	Unmet	Unmet	Unmet	Unmet
AK278	2013	Female	<2	<2	Not involved meating CritSite	Not involved meating CritSite	Not involved meating CritSite	Involved	Hot liquid	Unintentional	>20	Partial thickness	Longer than 7 days	>7 days	Not used	yes	Met	Met	Met	Met	Met	Unmet	Unmet	Unmet	Unmet	Unmet	Met	Unmet	Met
AK279	2013	Female	<2	<2	Involved	Involved	Not involved meating CritSite	Not involved meating CritSite	Hot liquid	Unintentional	6-10	Partial thickness	Overnight -3 days	<=7 days	Not used	no	Met	Met	Met	Unmet	Unmet	Unmet	Unmet	Unmet	Unmet	Unmet	Unmet	Unmet	Unmet
AK280	2013	Male	<2	<2	Involved	Not involved meating CritSite	Not involved meating CritSite	Not involved meating CritSite	Hot liquid	Unintentional	6-10	Partial thickness	Longer than 7 days	>7 days	Not used	yes	Met	Met	Met	Unmet	Unmet	Unmet	Unmet	Unmet	Unmet	Unmet	Unmet	Unmet	Unmet
AK281	2013	Male	<2	<2	Not Involved	Not Involved	Not Involved	Not Involved	Hot liquid	Unintentional	6-10	Partial thickness	Overnight -3 days	<=7 days	Not used	no	Met	Unmet	Met	Unmet	Unmet	Unmet	Unmet	Unmet	Unmet	Unmet	Unmet	Unmet	Unmet
AK282	2013	Male	>=2	2-3	Involved	Not involved meating CritSite	Not involved meating CritSite	Involved	Hot liquid	Unintentional	6-10	Partial thickness	Overnight -3 days	<=7 days	Not used	no	Met	Met	Unmet	Unmet	Unmet	Unmet	Unmet	Unmet	Unmet	Unmet	Unmet	Unmet	Unmet
AK283	2013	Female	<2	<2	Involved	Not involved meating CritSite	Not involved meating CritSite	Not involved meating CritSite	Hot liquid	Unintentional	Unknown	Unknown	No Overnight	<=7 days	Not used	no	Met	Met	Met	Unmet	Unmet	Unmet	Unmet	Unmet	Unmet	Unmet	Unmet	Unmet	Unmet
AK284	2013	Male	<2	<2	Not involved meating CritSite	Involved	Not involved meating CritSite	Involved	Hot liquid	Unintentional	11-15	Partial thickness	Longer than 7 days	>7 days	Not used	yes	Met	Met	Met	Unmet	Unmet	Unmet	Unmet	Unmet	Unmet	Unmet	Unmet	Unmet	Unmet
AK285	2013	Male	<2	<2	Not Involved	Not Involved	Not Involved	Not Involved	Hot liquid	Unintentional	6-10	Partial thickness	4 days - 7 days	<=7 days	Not used	no	Met	Unmet	Met	Unmet	Unmet	Unmet	Unmet	Unmet	Unmet	Unmet	Unmet	Unmet	Unmet
AK286	2013	Male	<2	<2	Involved	Not involved meating CritSite	Not involved meating CritSite	Not involved meating CritSite	Hot object	Unintentional	<=5	Partial thickness	No Overnight	<=7 days	Not used	no	Met	Met	Met	Unmet	Unmet	Unmet	Unmet	Unmet	Unmet	Unmet	Unmet	Unmet	Unmet
AK287	2013	Female	>=2	>=6	Not involved meating CritSite	Not involved meating CritSite	Not involved meating CritSite	Involved	Hot liquid	Unintentional	11-15	Partial thickness	4 days - 7 days	<=7 days	Not used	no	Met	Met	Unmet	Unmet	Unmet	Unmet	Unmet	Unmet	Unmet	Unmet	Unmet	Unmet	Unmet
AK288	2013	Male	<2	<2	Involved	Not involved meating CritSite	Not involved meating CritSite	Involved	Hot liquid	Unintentional	>20	Partial thickness	Longer than 7 days	>7 days	Not used	yes	Met	Met	Met	Met	Met	Unmet	Unmet	Unmet	Unmet	Unmet	Unmet	Unmet	Met
AK289	2013	Male	<2	<2	Not involved meating CritSite	Involved	Not involved meating CritSite	Not involved meating CritSite	Hot liquid	Unintentional	6-10	Partial thickness	Overnight -3 days	<=7 days	Not used	no	Met	Met	Met	Unmet	Unmet	Unmet	Unmet	Unmet	Unmet	Unmet	Unmet	Unmet	Unmet
AK290	2013	Female	>=2	2-3	Not Involved	Not Involved	Not Involved	Not Involved	Hot liquid	Unintentional	6-10	Partial thickness	Overnight -3 days	<=7 days	Not used	no	Unmet	Unmet	Unmet	Unmet	Unmet	Unmet	Unmet	Unmet	Unmet	Unmet	Unmet	Unmet	Unmet
B002	2015	Female	<2	<2	Involved	Not involved meating CritSite	Not involved meating CritSite	Not involved meating CritSite	Hot liquid	Unintentional	6-10	Partial thickness	Overnight -3 days	<=7 days	Not used	no	Met	Met	Met	Unmet	Unmet	Unmet	Unmet	Unmet	Unmet	Unmet	Unmet	Unmet	Unmet
B004	2015	Male	<2	<2	Involved	Involved	Not involved meating CritSite	Not involved meating CritSite	Hot liquid	Unintentional	>20	Full thickness	Longer than 7 days	>7 days	Used	yes	Met	Met	Met	Met	Unmet	Met	Met	Unmet	Unmet	Unmet	Unmet	Unmet	Met
B005	2015	Male	>=2	2-3	Not involved meating CritSite	Involved	Involved	Not involved meating CritSite	Hot liquid	Unintentional	>20	Partial thickness	4 days - 7 days	<=7 days	Not used	no	Met	Met	Unmet	Met	Met	Unmet	Unmet	Unmet	Unmet	Unmet	Unmet	Unmet	Met
B006	2015	Male	>=2	2-3	Involved	Not involved meating CritSite	Not involved meating CritSite	Not involved meating CritSite	Hot liquid	Unintentional	16-20	Partial thickness	4 days - 7 days	<=7 days	Not used	no	Met	Met	Unmet	Met	Met	Unmet	Unmet	Unmet	Unmet	Unmet	Unmet	Unmet	Met
B009	2015	Male	<2	<2	Not Involved	Not Involved	Not Involved	Not Involved	Hot liquid	Unintentional	>20	Partial thickness	Longer than 7 days	>7 days	Not used	yes	Met	Unmet	Met	Met	Met	Unmet	Unmet	Unmet	Unmet	Unmet	Unmet	Unmet	Met
B011	2015	Female	<2	<2	Involved	Not involved meating CritSite	Not involved meating CritSite	Not involved meating CritSite	Hot liquid	Unintentional	>20	Partial thickness	Longer than 7 days	>7 days	Used	yes	Met	Met	Met	Met	Met	Unmet	Unmet	Unmet	Unmet	Unmet	Unmet	Unmet	Met
B013	2015	Female	>=2	>=6	Not Involved	Not Involved	Not Involved	Not Involved	Fire/Flame	Unintentional	6-10	Full thickness	Longer than 7 days	>7 days	Used	yes	Unmet	Unmet	Unmet	Unmet	Unmet	Unmet	Unmet	Unmet	Unmet	Unmet	Unmet	Unmet	Unmet
B014	2015	Male	>=2	>=6	Not involved meating CritSite	Involved	Not involved meating CritSite	Not involved meating CritSite	Fire/Flame	Unintentional	11-15	Partial thickness	Longer than 7 days	>7 days	Not used	yes	Met	Met	Unmet	Unmet	Unmet	Unmet	Met	Unmet	Unmet	Unmet	Unmet	Unmet	Met
B016	2015	Female	>=2	2-3	Involved	Involved	Not involved meating CritSite	Involved	Hot liquid	Unintentional	>20	Full thickness	Longer than 7 days	>7 days	Used	yes	Met	Met	Unmet	Met	Unmet	Met	Unmet	Unmet	Unmet	Unmet	Unmet	Unmet	Met
B018	2015	Female	>=2	2-3	Not Involved	Not Involved	Not Involved	Not Involved	Hot liquid	Unintentional	11-15	Partial thickness	4 days - 7 days	<=7 days	Not used	no	Unmet	Unmet	Unmet	Unmet	Unmet	Unmet	Unmet	Unmet	Unmet	Unmet	Unmet	Unmet	Unmet
B019	2015	Female	>=2	2-3	Involved	Not involved meating CritSite	Not involved meating CritSite	Not involved meating CritSite	Hot liquid	Unintentional	6-10	Partial thickness	Overnight -3 days	<=7 days	Not used	no	Met	Met	Unmet	Unmet	Unmet	Unmet	Unmet	Unmet	Unmet	Unmet	Unmet	Unmet	Unmet
B020	2015	Female	>=2	2-3	Not involved meating CritSite	Not involved meating CritSite	Not involved meating CritSite	Involved	Hot liquid	Unintentional	6-10	Partial thickness	Overnight -3 days	<=7 days	Not used	no	Met	Met	Unmet	Unmet	Unmet	Unmet	Unmet	Unmet	Unmet	Unmet	Unmet	Unmet	Unmet
B021	2015	Male	<2	<2	Not Involved	Not Involved	Not Involved	Not Involved	Hot liquid	Unintentional	<=5	Partial thickness	Overnight -3 days	<=7 days	Not used	no	Met	Unmet	Met	Unmet	Unmet	Unmet	Unmet	Unmet	Unmet	Unmet	Unmet	Unmet	Unmet
B022	2015	Male	>=2	>=6	Involved	Involved	Not involved meating CritSite	Not involved meating CritSite	Hot liquid	Unintentional	6-10	Partial thickness	4 days - 7 days	<=7 days	Not used	no	Met	Met	Unmet	Unmet	Unmet	Unmet	Unmet	Unmet	Unmet	Unmet	Unmet	Unmet	Unmet
B023	2015	Male	>=2	4-5	Involved	Not involved meating CritSite	Not involved meating CritSite	Not involved meating CritSite	Hot liquid	Unintentional	6-10	Partial thickness	4 days - 7 days	<=7 days	Used	yes	Met	Met	Unmet	Unmet	Unmet	Unmet	Unmet	Unmet	Unmet	Unmet	Unmet	Unmet	Unmet
B024	2015	Male	<2	<2	Involved	Not involved meating CritSite	Not involved meating CritSite	Not involved meating CritSite	Hot liquid	Unintentional	16-20	Partial thickness	4 days - 7 days	<=7 days	Not used	no	Met	Met	Met	Met	Met	Unmet	Unmet	Unmet	Unmet	Unmet	Unmet	Unmet	Met
B025	2015	Male	>=2	2-3	Not involved meating CritSite	Involved	Not involved meating CritSite	Not involved meating CritSite	Electrical or chemical	Unintentional	<=5	Full thickness	Longer than 7 days	>7 days	Used	yes	Met	Met	Unmet	Unmet	Unmet	Unmet	Unmet	Met	Met	Unmet	Unmet	Unmet	Met
B026	2015	Female	<2	<2	Involved	Not involved meating CritSite	Not involved meating CritSite	Not involved meating CritSite	Hot object	Unintentional	6-10	Full thickness	4 days - 7 days	<=7 days	Not used	no	Met	Met	Met	Unmet	Unmet	Unmet	Unmet	Unmet	Unmet	Unmet	Unmet	Unmet	Unmet
B027	2015	Female	>=2	2-3	Not involved meating CritSite	Involved	Not involved meating CritSite	Not involved meating CritSite	Hot liquid	Unintentional	11-15	Partial thickness	4 days - 7 days	<=7 days	Used	yes	Met	Met	Unmet	Unmet	Unmet	Unmet	Unmet	Unmet	Unmet	Unmet	Unmet	Unmet	Unmet
B028	2015	Male	<2	<2	Not Involved	Not Involved	Not Involved	Not Involved	Hot liquid	Unintentional	<=5	Partial thickness	Overnight -3 days	<=7 days	Used	yes	Met	Unmet	Met	Unmet	Unmet	Unmet	Unmet	Unmet	Unmet	Unmet	Unmet	Unmet	Unmet
B030	2015	Female	>=2	4-5	Not involved meating CritSite	Not involved meating CritSite	Not involved meating CritSite	Involved	Hot liquid	Unintentional	6-10	Partial thickness	Overnight -3 days	<=7 days	Not used	no	Met	Met	Unmet	Unmet	Unmet	Unmet	Unmet	Unmet	Unmet	Unmet	Unmet	Unmet	Unmet
B032	2015	Female	<2	<2	Involved	Not involved meating CritSite	Not involved meating CritSite	Not involved meating CritSite	Hot object	Unintentional	<=5	Partial thickness	No Overnight	<=7 days	Not used	no	Met	Met	Met	Unmet	Unmet	Unmet	Unmet	Unmet	Unmet	Unmet	Unmet	Unmet	Unmet
B033	2015	Male	<2	<2	Not involved meating CritSite	Involved	Not involved meating CritSite	Involved	Hot liquid	Unintentional	6-10	Partial thickness	Longer than 7 days	>7 days	Not used	yes	Met	Met	Met	Unmet	Unmet	Unmet	Unmet	Unmet	Unmet	Unmet	Unmet	Unmet	Unmet
B034	2015	Female	<2	<2	Involved	Not involved meating CritSite	Not involved meating CritSite	Not involved meating CritSite	Hot object	Unintentional	<=5	Full thickness	Longer than 7 days	>7 days	Used	yes	Met	Met	Met	Unmet	Unmet	Unmet	Unmet	Unmet	Unmet	Unmet	Unmet	Unmet	Unmet
B035	2015	Female	>=2	4-5	Not Involved	Not Involved	Not Involved	Not Involved	Hot liquid	Unintentional	6-10	Partial thickness	4 days - 7 days	<=7 days	Not used	no	Unmet	Unmet	Unmet	Unmet	Unmet	Unmet	Unmet	Unmet	Unmet	Unmet	Unmet	Unmet	Unmet
B036	2015	Male	>=2	2-3	Involved	Not involved meating CritSite	Not involved meating CritSite	Involved	Hot liquid	Unintentional	6-10	Partial thickness	Longer than 7 days	>7 days	Not used	yes	Met	Met	Unmet	Unmet	Unmet	Unmet	Unmet	Unmet	Unmet	Unmet	Unmet	Unmet	Unmet
B037	2015	Female	>=2	2-3	Not involved meating CritSite	Involved	Not involved meating CritSite	Involved	Hot liquid	Unintentional	11-15	Partial thickness	4 days - 7 days	<=7 days	Used	yes	Met	Met	Unmet	Unmet	Unmet	Unmet	Unmet	Unmet	Unmet	Unmet	Unmet	Unmet	Unmet
B038	2015	Male	<2	<2	Involved	Not involved meating CritSite	Not involved meating CritSite	Not involved meating CritSite	Hot liquid	Unintentional	6-10	Partial thickness	Longer than 7 days	>7 days	Used	yes	Met	Met	Met	Unmet	Unmet	Unmet	Met	Unmet	Unmet	Unmet	Met	Unmet	Met
B039	2015	Male	<2	<2	Not involved meating CritSite	Involved	Not involved meating CritSite	Involved	Hot liquid	Unintentional	6-10	Partial thickness	4 days - 7 days	<=7 days	Not used	no	Met	Met	Met	Unmet	Unmet	Unmet	Unmet	Unmet	Unmet	Unmet	Unmet	Unmet	Unmet
B040	2015	Male	>=2	2-3	Not involved meating CritSite	Not involved meating CritSite	Involved	Involved	Hot liquid	Unintentional	16-20	Partial thickness	Longer than 7 days	>7 days	Not used	yes	Met	Met	Unmet	Met	Met	Unmet	Unmet	Unmet	Unmet	Unmet	Unmet	Unmet	Met
B041	2015	Male	<2	<2	Not involved meating CritSite	Not involved meating CritSite	Not involved meating CritSite	Involved	Hot liquid	Unintentional	11-15	Partial thickness	Longer than 7 days	>7 days	Used	yes	Met	Met	Met	Unmet	Unmet	Unmet	Unmet	Unmet	Unmet	Unmet	Unmet	Unmet	Unmet
B042	2015	Male	>=2	2-3	Involved	Not involved meating CritSite	Not involved meating CritSite	Not involved meating CritSite	Hot liquid	Unintentional	11-15	Partial thickness	4 days - 7 days	<=7 days	Not used	no	Met	Met	Unmet	Unmet	Unmet	Unmet	Unmet	Unmet	Unmet	Unmet	Unmet	Unmet	Unmet
B043	2015	Male	>=2	4-5	Not Involved	Not Involved	Not Involved	Not Involved	Hot liquid	Unintentional	<=5	Full thickness	Overnight -3 days	<=7 days	Not used	no	Unmet	Unmet	Unmet	Unmet	Unmet	Unmet	Unmet	Unmet	Unmet	Unmet	Unmet	Unmet	Unmet
B044	2015	Male	>=2	2-3	Not involved meating CritSite	Involved	Not involved meating CritSite	Not involved meating CritSite	Hot liquid	Unintentional	6-10	Partial thickness	Overnight -3 days	<=7 days	Not used	no	Met	Met	Unmet	Unmet	Unmet	Unmet	Unmet	Unmet	Unmet	Unmet	Unmet	Unmet	Unmet
B045	2015	Female	>=2	2-3	Not involved meating CritSite	Involved	Not involved meating CritSite	Involved	Hot liquid	Unintentional	6-10	Partial thickness	4 days - 7 days	<=7 days	Not used	no	Met	Met	Unmet	Unmet	Unmet	Unmet	Unmet	Unmet	Unmet	Unmet	Unmet	Unmet	Unmet
B046	2015	Male	<2	<2	Involved	Not involved meating CritSite	Not involved meating CritSite	Involved	Hot liquid	Unintentional	11-15	Partial thickness	Longer than 7 days	>7 days	Not used	yes	Met	Met	Met	Unmet	Unmet	Unmet	Unmet	Unmet	Unmet	Unmet	Unmet	Unmet	Unmet
B047	2015	Male	<2	<2	Involved	Not involved meating CritSite	Not involved meating CritSite	Not involved meating CritSite	Hot liquid	Unintentional	<=5	Partial thickness	Overnight -3 days	<=7 days	Not used	no	Met	Met	Met	Unmet	Unmet	Unmet	Unmet	Unmet	Unmet	Unmet	Unmet	Unmet	Unmet
B048	2015	Male	>=2	4-5	Not Involved	Not Involved	Not Involved	Not Involved	Hot liquid	Unintentional	6-10	Partial thickness	Overnight -3 days	<=7 days	Not used	no	Unmet	Unmet	Unmet	Unmet	Unmet	Unmet	Unmet	Unmet	Unmet	Unmet	Unmet	Unmet	Unmet
B049	2015	Male	<2	<2	Involved	Not involved meating CritSite	Not involved meating CritSite	Not involved meating CritSite	Hot liquid	Unintentional	<=5	Partial thickness	Overnight -3 days	<=7 days	Not used	no	Met	Met	Met	Unmet	Unmet	Unmet	Unmet	Unmet	Unmet	Unmet	Unmet	Unmet	Unmet
B050	2015	Male	<2	<2	Involved	Not involved meating CritSite	Not involved meating CritSite	Not involved meating CritSite	Hot liquid	Unintentional	6-10	Partial thickness	4 days - 7 days	<=7 days	Not used	no	Met	Met	Met	Unmet	Unmet	Unmet	Unmet	Unmet	Unmet	Unmet	Unmet	Unmet	Unmet
B051	2015	Male	<2	<2	Involved	Involved	Not involved meating CritSite	Not involved meating CritSite	Hot liquid	Unintentional	>20	Full thickness	Longer than 7 days	>7 days	Used	yes	Met	Met	Met	Met	Unmet	Met	Unmet	Unmet	Unmet	Unmet	Unmet	Unmet	Met
B052	2015	Female	>=2	2-3	Involved	Not involved meating CritSite	Not involved meating CritSite	Not involved meating CritSite	Hot liquid	Unintentional	16-20	Partial thickness	4 days - 7 days	<=7 days	Used	yes	Met	Met	Unmet	Met	Met	Unmet	Unmet	Unmet	Unmet	Unmet	Unmet	Unmet	Met
B053	2015	Male	<2	<2	Not involved meating CritSite	Involved	Involved	Involved	Hot liquid	Unintentional	>20	Partial thickness	Longer than 7 days	>7 days	Not used	yes	Met	Met	Met	Met	Met	Unmet	Unmet	Unmet	Unmet	Unmet	Unmet	Unmet	Met
B054	2015	Male	>=2	2-3	Involved	Not involved meating CritSite	Not involved meating CritSite	Not involved meating CritSite	Fire/Flame	Unintentional	6-10	Partial thickness	Overnight -3 days	<=7 days	Not used	no	Met	Met	Unmet	Unmet	Unmet	Unmet	Met	Unmet	Unmet	Unmet	Unmet	Unmet	Met
B056	2015	Female	<2	<2	Involved	Not involved meating CritSite	Not involved meating CritSite	Involved	Hot liquid	Unintentional	6-10	Partial thickness	4 days - 7 days	<=7 days	Used	yes	Met	Met	Met	Unmet	Unmet	Unmet	Unmet	Unmet	Unmet	Unmet	Unmet	Unmet	Unmet
B057	2015	Female	<2	<2	Involved	Involved	Not involved meating CritSite	Not involved meating CritSite	Fire/Flame	Unintentional	<=5	Full thickness	Longer than 7 days	>7 days	Used	yes	Met	Met	Met	Unmet	Unmet	Unmet	Unmet	Unmet	Unmet	Unmet	Unmet	Unmet	Unmet
B058	2015	Male	>=2	2-3	Not Involved	Not Involved	Not Involved	Not Involved	Hot liquid	Unintentional	<=5	Full thickness	4 days - 7 days	<=7 days	Not used	no	Unmet	Unmet	Unmet	Unmet	Unmet	Unmet	Unmet	Unmet	Unmet	Unmet	Unmet	Unmet	Unmet
B059	2015	Female	>=2	2-3	Not involved meating CritSite	Not involved meating CritSite	Involved	Not involved meating CritSite	Hot liquid	Unintentional	16-20	Partial thickness	Longer than 7 days	>7 days	Not used	yes	Met	Met	Unmet	Met	Met	Unmet	Unmet	Unmet	Unmet	Unmet	Unmet	Unmet	Met
B060	2015	Male	<2	<2	Not involved meating CritSite	Involved	Not involved meating CritSite	Involved	Hot liquid	Unintentional	<=5	Partial thickness	Overnight -3 days	<=7 days	Not used	no	Met	Met	Met	Unmet	Unmet	Unmet	Unmet	Unmet	Unmet	Unmet	Unmet	Unmet	Unmet
B061	2015	Female	<2	<2	Involved	Not involved meating CritSite	Not involved meating CritSite	Not involved meating CritSite	Hot liquid	Unintentional	6-10	Partial thickness	4 days - 7 days	<=7 days	Not used	no	Met	Met	Met	Unmet	Unmet	Unmet	Unmet	Unmet	Unmet	Unmet	Unmet	Unmet	Unmet
B062	2015	Female	>=2	2-3	Involved	Involved	Not involved meating CritSite	Not involved meating CritSite	Hot liquid	Unintentional	6-10	Partial thickness	4 days - 7 days	<=7 days	Used	yes	Met	Met	Unmet	Unmet	Unmet	Unmet	Unmet	Unmet	Unmet	Unmet	Unmet	Unmet	Unmet
B063	2015	Male	<2	<2	Not involved meating CritSite	Not involved meating CritSite	Not involved meating CritSite	Involved	Hot liquid	Unintentional	6-10	Partial thickness	Longer than 7 days	>7 days	Used	yes	Met	Met	Met	Unmet	Unmet	Unmet	Unmet	Unmet	Unmet	Unmet	Unmet	Unmet	Unmet
B064	2015	Male	<2	<2	Involved	Involved	Not involved meating CritSite	Involved	Hot liquid	Unintentional	16-20	Full thickness	Longer than 7 days	>7 days	Used	yes	Met	Met	Met	Met	Unmet	Met	Unmet	Unmet	Unmet	Unmet	Unmet	Unmet	Met
B066	2015	Male	>=2	4-5	Involved	Not involved meating CritSite	Not involved meating CritSite	Not involved meating CritSite	Hot liquid	Unintentional	>20	Partial thickness	Longer than 7 days	>7 days	Not used	yes	Met	Met	Unmet	Met	Met	Unmet	Unmet	Unmet	Unmet	Unmet	Unmet	Unmet	Met
B067	2015	Female	<2	<2	Not Involved	Not Involved	Not Involved	Not Involved	Hot liquid	Unintentional	11-15	Partial thickness	4 days - 7 days	<=7 days	Not used	no	Met	Unmet	Met	Unmet	Unmet	Unmet	Unmet	Unmet	Unmet	Unmet	Unmet	Unmet	Unmet
B068	2015	Female	>=2	>=6	Not involved meating CritSite	Involved	Involved	Not involved meating CritSite	Fire/Flame	Unintentional	6-10	Full thickness	Longer than 7 days	>7 days	Used	yes	Met	Met	Unmet	Unmet	Unmet	Unmet	Unmet	Unmet	Unmet	Unmet	Unmet	Unmet	Unmet
B070	2015	Male	>=2	>=6	Not involved meating CritSite	Not involved meating CritSite	Not involved meating CritSite	Involved	Hot liquid	Unintentional	<=5	Partial thickness	No Overnight	<=7 days	Not used	no	Met	Met	Unmet	Unmet	Unmet	Unmet	Unmet	Unmet	Unmet	Unmet	Unmet	Unmet	Unmet
B071	2015	Female	>=2	4-5	Not involved meating CritSite	Not involved meating CritSite	Involved	Not involved meating CritSite	Hot liquid	Unintentional	6-10	Partial thickness	Overnight -3 days	<=7 days	Not used	no	Met	Met	Unmet	Unmet	Unmet	Unmet	Unmet	Unmet	Unmet	Unmet	Unmet	Unmet	Unmet
B072	2015	Male	<2	<2	Involved	Not involved meating CritSite	Not involved meating CritSite	Not involved meating CritSite	Hot liquid	Unintentional	<=5	Partial thickness	4 days - 7 days	<=7 days	Not used	no	Met	Met	Met	Unmet	Unmet	Unmet	Unmet	Unmet	Unmet	Unmet	Unmet	Unmet	Unmet
B073	2015	Female	>=2	>=6	Involved	Not involved meating CritSite	Not involved meating CritSite	Not involved meating CritSite	Hot liquid	Unintentional	<=5	Partial thickness	Overnight -3 days	<=7 days	Not used	no	Met	Met	Unmet	Unmet	Unmet	Unmet	Unmet	Unmet	Unmet	Unmet	Unmet	Unmet	Unmet
B074	2015	Female	<2	<2	Involved	Not involved meating CritSite	Not involved meating CritSite	Not involved meating CritSite	Hot liquid	Unintentional	6-10	Partial thickness	Longer than 7 days	>7 days	Not used	yes	Met	Met	Met	Unmet	Unmet	Unmet	Unmet	Unmet	Unmet	Unmet	Unmet	Unmet	Unmet
B075	2015	Male	>=2	2-3	Not involved meating CritSite	Not involved meating CritSite	Not involved meating CritSite	Involved	Hot liquid	Unintentional	6-10	Partial thickness	Overnight -3 days	<=7 days	Not used	no	Met	Met	Unmet	Unmet	Unmet	Unmet	Unmet	Unmet	Unmet	Unmet	Unmet	Unmet	Unmet
B076	2015	Male	>=2	2-3	Not involved meating CritSite	Not involved meating CritSite	Involved	Not involved meating CritSite	Hot liquid	Unintentional	6-10	Partial thickness	Longer than 7 days	>7 days	Not used	yes	Met	Met	Unmet	Unmet	Unmet	Unmet	Unmet	Unmet	Unmet	Unmet	Unmet	Unmet	Unmet
B079	2015	Female	>=2	2-3	Not involved meating CritSite	Involved	Not involved meating CritSite	Not involved meating CritSite	Hot liquid	Unintentional	11-15	Full thickness	4 days - 7 days	<=7 days	Not used	no	Met	Met	Unmet	Unmet	Unmet	Unmet	Unmet	Unmet	Unmet	Unmet	Unmet	Unmet	Unmet
B080	2015	Female	<2	<2	Involved	Not involved meating CritSite	Not involved meating CritSite	Not involved meating CritSite	Hot liquid	Unintentional	6-10	Partial thickness	4 days - 7 days	<=7 days	Not used	no	Met	Met	Met	Unmet	Unmet	Unmet	Unmet	Unmet	Unmet	Unmet	Unmet	Unmet	Unmet
B082	2015	Male	<2	<2	Not involved meating CritSite	Involved	Not involved meating CritSite	Involved	Hot liquid	Unintentional	>20	Partial thickness	Longer than 7 days	>7 days	Not used	yes	Met	Met	Met	Met	Met	Unmet	Unmet	Unmet	Unmet	Unmet	Unmet	Unmet	Met
B083	2015	Male	>=2	2-3	Involved	Not involved meating CritSite	Not involved meating CritSite	Not involved meating CritSite	Hot liquid	Unintentional	<=5	Partial thickness	4 days - 7 days	<=7 days	Used	yes	Met	Met	Unmet	Unmet	Unmet	Unmet	Unmet	Unmet	Unmet	Unmet	Unmet	Unmet	Unmet
B084	2015	Male	>=2	2-3	Not involved meating CritSite	Involved	Not involved meating CritSite	Not involved meating CritSite	Hot object	Assault	<=5	Full thickness	4 days - 7 days	<=7 days	Used	yes	Met	Met	Unmet	Unmet	Unmet	Unmet	Unmet	Met	Unmet	Met	Unmet	Unmet	Met
B085	2015	Male	>=2	2-3	Not involved meating CritSite	Involved	Not involved meating CritSite	Not involved meating CritSite	Fire/Flame	Unintentional	<=5	Partial thickness	4 days - 7 days	<=7 days	Not used	no	Met	Met	Unmet	Unmet	Unmet	Unmet	Unmet	Unmet	Unmet	Unmet	Unmet	Unmet	Unmet
B086	2015	Female	<2	<2	Involved	Not involved meating CritSite	Not involved meating CritSite	Not involved meating CritSite	Hot object	Unintentional	<=5	Partial thickness	Overnight -3 days	<=7 days	Not used	no	Met	Met	Met	Unmet	Unmet	Unmet	Unmet	Unmet	Unmet	Unmet	Unmet	Unmet	Unmet
B087	2015	Female	<2	<2	Involved	Not involved meating CritSite	Not involved meating CritSite	Not involved meating CritSite	Hot liquid	Unintentional	11-15	Partial thickness	4 days - 7 days	<=7 days	Not used	no	Met	Met	Met	Unmet	Unmet	Unmet	Unmet	Unmet	Unmet	Unmet	Met	Unmet	Met
B088	2015	Male	<2	<2	Not Involved	Not Involved	Not Involved	Not Involved	Hot liquid	Unintentional	<=5	Partial thickness	Overnight -3 days	<=7 days	Used	yes	Met	Unmet	Met	Unmet	Unmet	Unmet	Unmet	Unmet	Unmet	Unmet	Unmet	Unmet	Unmet
B089	2015	Male	>=2	2-3	Not Involved	Not Involved	Not Involved	Not Involved	Hot liquid	Unintentional	<=5	Full thickness	Overnight -3 days	<=7 days	Not used	no	Unmet	Unmet	Unmet	Unmet	Unmet	Unmet	Unmet	Unmet	Unmet	Unmet	Unmet	Unmet	Unmet
B090	2015	Female	>=2	>=6	Not involved meating CritSite	Involved	Not involved meating CritSite	Involved	Hot liquid	Unintentional	16-20	Partial thickness	Longer than 7 days	>7 days	Used	yes	Met	Met	Unmet	Met	Met	Unmet	Unmet	Unmet	Unmet	Unmet	Unmet	Unmet	Met
B091	2015	Male	<2	<2	Not involved meating CritSite	Involved	Involved	Involved	Hot liquid	Unintentional	>20	Full thickness	Longer than 7 days	>7 days	Not used	yes	Met	Met	Met	Met	Unmet	Met	Unmet	Unmet	Unmet	Unmet	Unmet	Unmet	Met
B092	2015	Female	<2	<2	Not involved meating CritSite	Involved	Not involved meating CritSite	Not involved meating CritSite	Hot liquid	Unintentional	<=5	Partial thickness	Overnight -3 days	<=7 days	Not used	no	Met	Met	Met	Unmet	Unmet	Unmet	Unmet	Unmet	Unmet	Unmet	Unmet	Unmet	Unmet
B093	2015	Female	>=2	2-3	Involved	Not involved meating CritSite	Not involved meating CritSite	Involved	Hot liquid	Unintentional	11-15	Full thickness	Longer than 7 days	>7 days	Not used	yes	Met	Met	Unmet	Unmet	Unmet	Unmet	Unmet	Unmet	Unmet	Unmet	Unmet	Unmet	Unmet
B094	2015	Male	>=2	2-3	Not Involved	Not Involved	Not Involved	Not Involved	Hot liquid	Unintentional	<=5	Full thickness	No Overnight	<=7 days	Not used	no	Unmet	Unmet	Unmet	Unmet	Unmet	Unmet	Unmet	Unmet	Unmet	Unmet	Unmet	Unmet	Unmet
B096	2015	Male	<2	<2	Involved	Involved	Not involved meating CritSite	Involved	Hot liquid	Unintentional	6-10	Full thickness	Longer than 7 days	>7 days	Used	yes	Met	Met	Met	Unmet	Unmet	Unmet	Unmet	Unmet	Unmet	Unmet	Unmet	Unmet	Unmet
B097	2015	Male	>=2	2-3	Not Involved	Not Involved	Not Involved	Not Involved	Hot liquid	Unintentional	<=5	Partial thickness	Overnight -3 days	<=7 days	Not used	no	Unmet	Unmet	Unmet	Unmet	Unmet	Unmet	Unmet	Unmet	Unmet	Unmet	Unmet	Unmet	Unmet
B099	2015	Female	>=2	4-5	Not involved meating CritSite	Involved	Not involved meating CritSite	Involved	Hot liquid	Unintentional	<=5	Partial thickness	Overnight -3 days	<=7 days	Not used	no	Met	Met	Unmet	Unmet	Unmet	Unmet	Unmet	Unmet	Unmet	Unmet	Unmet	Unmet	Unmet
B100	2015	Female	>=2	>=6	Not involved meating CritSite	Involved	Not involved meating CritSite	Involved	Hot liquid	Unintentional	11-15	Partial thickness	Longer than 7 days	>7 days	Not used	yes	Met	Met	Unmet	Unmet	Unmet	Unmet	Unmet	Unmet	Unmet	Unmet	Met	Unmet	Met
B101	2015	Female	>=2	2-3	Not involved meating CritSite	Involved	Not involved meating CritSite	Involved	Hot liquid	Unintentional	>20	Full thickness	Longer than 7 days	>7 days	Used	yes	Met	Met	Unmet	Met	Unmet	Met	Unmet	Unmet	Unmet	Unmet	Unmet	Unmet	Met
B103	2015	Male	>=2	4-5	Involved	Not involved meating CritSite	Not involved meating CritSite	Not involved meating CritSite	Hot liquid	Unintentional	6-10	Partial thickness	Overnight -3 days	<=7 days	Not used	no	Met	Met	Unmet	Unmet	Unmet	Unmet	Unmet	Unmet	Unmet	Unmet	Unmet	Unmet	Unmet
BU001	2015	Male	<2	<2	Not involved meating CritSite	Not involved meating CritSite	Not involved meating CritSite	Involved	Hot liquid	Unintentional	6-10	Partial thickness	Overnight -3 days	<=7 days	Not used	no	Met	Met	Met	Unmet	Unmet	Unmet	Unmet	Unmet	Unmet	Unmet	Unmet	Unmet	Unmet
BU003	2015	Female	>=2	2-3	Not involved meating CritSite	Not involved meating CritSite	Involved	Not involved meating CritSite	Hot liquid	Unintentional	<=5	Partial thickness	Longer than 7 days	>7 days	Not used	yes	Met	Met	Unmet	Unmet	Unmet	Unmet	Unmet	Unmet	Unmet	Unmet	Unmet	Unmet	Unmet
BU006	2015	Male	>=2	>=6	Not involved meating CritSite	Involved	Not involved meating CritSite	Involved	Fire/Flame	Unintentional	<=5	Full thickness	4 days - 7 days	<=7 days	Used	yes	Met	Met	Unmet	Unmet	Unmet	Unmet	Unmet	Unmet	Unmet	Unmet	Unmet	Unmet	Unmet
BU007	2015	Female	<2	<2	Involved	Not involved meating CritSite	Not involved meating CritSite	Not involved meating CritSite	Hot liquid	Unintentional	6-10	Partial thickness	4 days - 7 days	<=7 days	Not used	no	Met	Met	Met	Unmet	Unmet	Unmet	Unmet	Unmet	Unmet	Unmet	Unmet	Unmet	Unmet
BU009	2015	Female	>=2	>=6	Not involved meating CritSite	Involved	Not involved meating CritSite	Involved	Hot liquid	Unintentional	16-20	Partial thickness	4 days - 7 days	<=7 days	Not used	no	Met	Met	Unmet	Met	Met	Unmet	Unmet	Unmet	Unmet	Unmet	Unmet	Unmet	Met
BU010	2015	Male	<2	<2	Not involved meating CritSite	Involved	Not involved meating CritSite	Not involved meating CritSite	Hot liquid	Unintentional	16-20	Unknown	4 days - 7 days	<=7 days	Not used	no	Met	Met	Met	Met	Unmet	Unmet	Unmet	Unmet	Unmet	Unmet	Unmet	Unmet	Unmet
BU012	2015	Male	<2	<2	Not involved meating CritSite	Involved	Not involved meating CritSite	Involved	Hot liquid	Unintentional	6-10	Partial thickness	4 days - 7 days	<=7 days	Not used	no	Met	Met	Met	Unmet	Unmet	Unmet	Unmet	Unmet	Unmet	Unmet	Unmet	Unmet	Unmet
BU013	2015	Female	<2	<2	Not involved meating CritSite	Not involved meating CritSite	Not involved meating CritSite	Involved	Hot object	Unintentional	16-20	Partial thickness	Longer than 7 days	>7 days	Not used	yes	Met	Met	Met	Met	Met	Unmet	Unmet	Unmet	Unmet	Unmet	Unmet	Unmet	Met
BU014	2015	Female	<2	<2	Not Involved	Not Involved	Not Involved	Not Involved	Hot liquid	Unintentional	11-15	Partial thickness	Longer than 7 days	>7 days	Not used	yes	Met	Unmet	Met	Unmet	Unmet	Unmet	Unmet	Unmet	Unmet	Unmet	Unmet	Unmet	Unmet
BU023	2015	Female	<2	<2	Not involved meating CritSite	Involved	Not involved meating CritSite	Not involved meating CritSite	Hot liquid	Unintentional	6-10	Partial thickness	Overnight -3 days	<=7 days	Not used	no	Met	Met	Met	Unmet	Unmet	Unmet	Unmet	Unmet	Unmet	Unmet	Unmet	Unmet	Unmet
BU025	2015	Female	>=2	2-3	Involved	Not involved meating CritSite	Not involved meating CritSite	Not involved meating CritSite	Hot liquid	Unintentional	6-10	Partial thickness	Overnight -3 days	<=7 days	Used	yes	Met	Met	Unmet	Unmet	Unmet	Unmet	Unmet	Unmet	Unmet	Unmet	Unmet	Unmet	Unmet
BU037	2015	Male	>=2	>=6	Not involved meating CritSite	Not involved meating CritSite	Involved	Not involved meating CritSite	Hot object	Unintentional	6-10	Partial thickness	4 days - 7 days	<=7 days	Not used	no	Met	Met	Unmet	Unmet	Unmet	Unmet	Unmet	Unmet	Unmet	Unmet	Unmet	Unmet	Unmet
BU038	2015	Male	>=2	2-3	Not involved meating CritSite	Not involved meating CritSite	Involved	Not involved meating CritSite	Hot liquid	Unintentional	6-10	Partial thickness	Overnight -3 days	<=7 days	Not used	no	Met	Met	Unmet	Unmet	Unmet	Unmet	Unmet	Unmet	Unmet	Unmet	Unmet	Unmet	Unmet
BU089	2015	Female	<2	<2	Involved	Involved	Not involved meating CritSite	Involved	Fire/Flame	Unintentional	11-15	Partial thickness	Longer than 7 days	>7 days	Used	yes	Met	Met	Met	Unmet	Unmet	Unmet	Unmet	Unmet	Unmet	Unmet	Unmet	Unmet	Unmet
BU090	2015	Male	<2	<2	Not Involved	Not Involved	Not Involved	Not Involved	Fire/Flame	Unintentional	6-10	Partial thickness	Overnight -3 days	<=7 days	Not used	no	Met	Unmet	Met	Unmet	Unmet	Unmet	Unmet	Unmet	Unmet	Unmet	Unmet	Unmet	Unmet
Bx029	2015	Male	>=2	2-3	Not involved meating CritSite	Involved	Not involved meating CritSite	Involved	Hot liquid	Unintentional	6-10	Full thickness	4 days - 7 days	<=7 days	Used	yes	Met	Met	Unmet	Unmet	Unmet	Unmet	Unmet	Unmet	Unmet	Unmet	Unmet	Unmet	Unmet
CB004	2012	Female	>=2	4-5	Not Involved	Not Involved	Not Involved	Not Involved	Hot liquid	Unintentional	16-20	Full thickness	Longer than 7 days	>7 days	Used	yes	Met	Unmet	Unmet	Met	Unmet	Met	Unmet	Unmet	Unmet	Unmet	Unmet	Unmet	Met
CB005	2012	Female	<2	<2	Not involved meating CritSite	Involved	Not involved meating CritSite	Involved	Hot liquid	Unintentional	6-10	Partial thickness	Overnight -3 days	<=7 days	Not used	no	Met	Met	Met	Unmet	Unmet	Unmet	Unmet	Unmet	Unmet	Unmet	Unmet	Unmet	Unmet
CB006	2012	Female	>=2	2-3	Involved	Not involved meating CritSite	Not involved meating CritSite	Not involved meating CritSite	Hot liquid	Unintentional	<=5	Full thickness	Overnight -3 days	<=7 days	Not used	no	Met	Met	Unmet	Unmet	Unmet	Unmet	Unmet	Unmet	Unmet	Unmet	Unmet	Unmet	Unmet
CB007	2012	Female	<2	<2	Involved	Not involved meating CritSite	Not involved meating CritSite	Not involved meating CritSite	Hot liquid	Unintentional	<=5	Partial thickness	Overnight -3 days	<=7 days	Not used	no	Met	Met	Met	Unmet	Unmet	Unmet	Unmet	Unmet	Unmet	Unmet	Unmet	Unmet	Unmet
CB008	2012	Male	>=2	2-3	Involved	Involved	Not involved meating CritSite	Not involved meating CritSite	Hot liquid	Unintentional	<=5	Partial thickness	Overnight -3 days	<=7 days	Not used	no	Met	Met	Unmet	Unmet	Unmet	Unmet	Unmet	Unmet	Unmet	Unmet	Unmet	Unmet	Unmet
CB009	2012	Male	>=2	>=6	Involved	Not involved meating CritSite	Not involved meating CritSite	Involved	Fire/Flame	Unintentional	6-10	Full thickness	4 days - 7 days	<=7 days	Used	yes	Met	Met	Unmet	Unmet	Unmet	Unmet	Unmet	Unmet	Unmet	Unmet	Unmet	Unmet	Unmet
CB011	2012	Male	<2	<2	Not Involved	Not Involved	Not Involved	Not Involved	Hot liquid	Unintentional	16-20	Partial thickness	Longer than 7 days	>7 days	Not used	yes	Met	Unmet	Met	Met	Met	Unmet	Unmet	Unmet	Unmet	Unmet	Unmet	Unmet	Met
CB012	2012	Female	>=2	4-5	Not involved meating CritSite	Involved	Not involved meating CritSite	Involved	Hot liquid	Unintentional	6-10	Full thickness	Longer than 7 days	>7 days	Not used	yes	Met	Met	Unmet	Unmet	Unmet	Unmet	Unmet	Unmet	Unmet	Unmet	Unmet	Unmet	Unmet
CB014	2012	Male	<2	<2	Involved	Not involved meating CritSite	Not involved meating CritSite	Not involved meating CritSite	Hot liquid	Unintentional	<=5	Partial thickness	Overnight -3 days	<=7 days	Not used	no	Met	Met	Met	Unmet	Unmet	Unmet	Unmet	Unmet	Unmet	Unmet	Unmet	Unmet	Unmet
CB015	2012	Female	>=2	4-5	Not involved meating CritSite	Not involved meating CritSite	Involved	Not involved meating CritSite	Hot liquid	Unintentional	6-10	Partial thickness	Overnight -3 days	<=7 days	Not used	no	Met	Met	Unmet	Unmet	Unmet	Unmet	Unmet	Unmet	Unmet	Unmet	Unmet	Unmet	Unmet
CB016	2012	Female	<2	<2	Not Involved	Not Involved	Not Involved	Not Involved	Hot object	Unintentional	<=5	Full thickness	Overnight -3 days	<=7 days	Used	yes	Met	Unmet	Met	Unmet	Unmet	Unmet	Unmet	Unmet	Unmet	Unmet	Unmet	Unmet	Unmet
CB017	2012	Female	<2	<2	Involved	Not involved meating CritSite	Not involved meating CritSite	Not involved meating CritSite	Hot liquid	Unintentional	6-10	Partial thickness	Overnight -3 days	<=7 days	Not used	no	Met	Met	Met	Unmet	Unmet	Unmet	Unmet	Unmet	Unmet	Unmet	Unmet	Unmet	Unmet
CB020	2012	Male	>=2	2-3	Not involved meating CritSite	Involved	Not involved meating CritSite	Involved	Hot liquid	Unintentional	<=5	Partial thickness	Overnight -3 days	<=7 days	Not used	no	Met	Met	Unmet	Unmet	Unmet	Unmet	Unmet	Unmet	Unmet	Unmet	Unmet	Unmet	Unmet
CB021	2012	Male	>=2	2-3	Involved	Not involved meating CritSite	Not involved meating CritSite	Not involved meating CritSite	Hot liquid	Unintentional	6-10	Partial thickness	Overnight -3 days	<=7 days	Not used	no	Met	Met	Unmet	Unmet	Unmet	Unmet	Unmet	Unmet	Unmet	Unmet	Unmet	Unmet	Unmet
CB022	2012	Male	<2	<2	Involved	Not involved meating CritSite	Not involved meating CritSite	Not involved meating CritSite	Hot liquid	Unintentional	<=5	Partial thickness	Overnight -3 days	<=7 days	Not used	no	Met	Met	Met	Unmet	Unmet	Unmet	Unmet	Unmet	Unmet	Unmet	Unmet	Unmet	Unmet
CB023	2012	Female	<2	<2	Involved	Not involved meating CritSite	Not involved meating CritSite	Not involved meating CritSite	Hot liquid	Unintentional	<=5	Partial thickness	No Overnight	<=7 days	Not used	no	Met	Met	Met	Unmet	Unmet	Unmet	Unmet	Unmet	Unmet	Unmet	Unmet	Unmet	Unmet
CB024	2012	Female	<2	<2	Not involved meating CritSite	Involved	Not involved meating CritSite	Not involved meating CritSite	Hot liquid	Unintentional	6-10	Partial thickness	Overnight -3 days	<=7 days	Not used	no	Met	Met	Met	Unmet	Unmet	Unmet	Unmet	Unmet	Unmet	Unmet	Unmet	Unmet	Unmet
CB026	2012	Male	>=2	2-3	Involved	Not involved meating CritSite	Not involved meating CritSite	Not involved meating CritSite	Hot liquid	Unintentional	6-10	Partial thickness	4 days - 7 days	<=7 days	Used	yes	Met	Met	Unmet	Unmet	Unmet	Unmet	Unmet	Unmet	Unmet	Unmet	Unmet	Unmet	Unmet
CB027	2012	Male	<2	<2	Not involved meating CritSite	Involved	Not involved meating CritSite	Not involved meating CritSite	Hot liquid	Unintentional	<=5	Partial thickness	4 days - 7 days	<=7 days	Not used	no	Met	Met	Met	Unmet	Unmet	Unmet	Unmet	Unmet	Unmet	Unmet	Unmet	Unmet	Unmet
CB028	2012	Male	>=2	2-3	Not involved meating CritSite	Not involved meating CritSite	Not involved meating CritSite	Involved	Hot liquid	Unintentional	11-15	Partial thickness	Longer than 7 days	>7 days	Used	yes	Met	Met	Unmet	Unmet	Unmet	Unmet	Unmet	Unmet	Unmet	Unmet	Unmet	Unmet	Unmet
CB029	2012	Male	>=2	>=6	Not involved meating CritSite	Involved	Not involved meating CritSite	Involved	Hot liquid	Unintentional	<=5	Partial thickness	Overnight -3 days	<=7 days	Not used	no	Met	Met	Unmet	Unmet	Unmet	Unmet	Unmet	Unmet	Unmet	Unmet	Unmet	Unmet	Unmet
CB031	2012	Male	<2	<2	Involved	Not involved meating CritSite	Not involved meating CritSite	Not involved meating CritSite	Hot liquid	Unintentional	11-15	Partial thickness	4 days - 7 days	<=7 days	Not used	no	Met	Met	Met	Unmet	Unmet	Unmet	Unmet	Unmet	Unmet	Unmet	Unmet	Unmet	Unmet
CB033	2012	Female	>=2	2-3	Not Involved	Not Involved	Not Involved	Not Involved	Hot liquid	Unintentional	16-20	Partial thickness	Longer than 7 days	>7 days	Used	yes	Met	Unmet	Unmet	Met	Met	Unmet	Unmet	Unmet	Unmet	Unmet	Unmet	Unmet	Met
CB034	2012	Female	>=2	4-5	Not Involved	Not Involved	Not Involved	Not Involved	Hot liquid	Unintentional	11-15	Partial thickness	Overnight -3 days	<=7 days	Not used	no	Unmet	Unmet	Unmet	Unmet	Unmet	Unmet	Unmet	Unmet	Unmet	Unmet	Unmet	Unmet	Unmet
CB035	2012	Male	>=2	2-3	Involved	Involved	Not involved meating CritSite	Not involved meating CritSite	Fire/Flame	Unintentional	>20	Partial thickness	Longer than 7 days	>7 days	Not used	yes	Met	Met	Unmet	Met	Met	Unmet	Met	Unmet	Unmet	Unmet	Unmet	Unmet	Met
CB036	2012	Female	>=2	>=6	Not Involved	Not Involved	Not Involved	Not Involved	Fire/Flame	Unintentional	16-20	Partial thickness	Longer than 7 days	>7 days	Used	yes	Met	Unmet	Unmet	Met	Met	Unmet	Unmet	Unmet	Unmet	Unmet	Unmet	Unmet	Met
CB038	2012	Female	<2	<2	Involved	Not involved meating CritSite	Not involved meating CritSite	Not involved meating CritSite	Hot liquid	Unintentional	Unknown	Unknown	Overnight -3 days	<=7 days	Not used	no	Met	Met	Met	Unmet	Unmet	Unmet	Unmet	Unmet	Unmet	Unmet	Unmet	Unmet	Unmet
CB039	2012	Female	<2	<2	Involved	Not involved meating CritSite	Not involved meating CritSite	Not involved meating CritSite	Hot object	Unintentional	<=5	Partial thickness	Overnight -3 days	<=7 days	Not used	no	Met	Met	Met	Unmet	Unmet	Unmet	Unmet	Unmet	Unmet	Unmet	Unmet	Unmet	Unmet
CB040	2012	Female	>=2	>=6	Not involved meating CritSite	Involved	Not involved meating CritSite	Not involved meating CritSite	Hot liquid	Unintentional	6-10	Partial thickness	Overnight -3 days	<=7 days	Not used	no	Met	Met	Unmet	Unmet	Unmet	Unmet	Unmet	Unmet	Unmet	Unmet	Unmet	Unmet	Unmet
CB041	2012	Female	>=2	2-3	Not involved meating CritSite	Involved	Not involved meating CritSite	Not involved meating CritSite	Hot liquid	Unintentional	6-10	Partial thickness	Overnight -3 days	<=7 days	Not used	no	Met	Met	Unmet	Unmet	Unmet	Unmet	Unmet	Unmet	Unmet	Unmet	Unmet	Unmet	Unmet
CB042	2012	Female	<2	<2	Not Involved	Not Involved	Not Involved	Not Involved	Hot liquid	Unintentional	<=5	Partial thickness	Overnight -3 days	<=7 days	Not used	no	Met	Unmet	Met	Unmet	Unmet	Unmet	Unmet	Unmet	Unmet	Unmet	Unmet	Unmet	Unmet
CB043	2012	Female	<2	<2	Involved	Not involved meating CritSite	Not involved meating CritSite	Not involved meating CritSite	Hot liquid	Unintentional	<=5	Partial thickness	4 days - 7 days	<=7 days	Not used	no	Met	Met	Met	Unmet	Unmet	Unmet	Unmet	Unmet	Unmet	Unmet	Unmet	Unmet	Unmet
CB044	2012	Female	<2	<2	Involved	Not involved meating CritSite	Not involved meating CritSite	Not involved meating CritSite	Hot liquid	Unintentional	6-10	Partial thickness	4 days - 7 days	<=7 days	Not used	no	Met	Met	Met	Unmet	Unmet	Unmet	Unmet	Unmet	Unmet	Unmet	Unmet	Unmet	Unmet
CB046	2012	Male	>=2	2-3	Involved	Involved	Not involved meating CritSite	Not involved meating CritSite	Hot object	Unintentional	<=5	Partial thickness	Overnight -3 days	<=7 days	Not used	no	Met	Met	Unmet	Unmet	Unmet	Unmet	Unmet	Unmet	Unmet	Unmet	Unmet	Unmet	Unmet
CB047	2012	Male	>=2	2-3	Not involved meating CritSite	Involved	Not involved meating CritSite	Involved	Fire/Flame	Unintentional	<=5	Partial thickness	4 days - 7 days	<=7 days	Not used	no	Met	Met	Unmet	Unmet	Unmet	Unmet	Unmet	Unmet	Unmet	Unmet	Unmet	Unmet	Unmet
CB048	2012	Female	<2	<2	Involved	Not involved meating CritSite	Not involved meating CritSite	Not involved meating CritSite	Hot liquid	Unintentional	11-15	Partial thickness	Longer than 7 days	>7 days	Not used	yes	Met	Met	Met	Unmet	Unmet	Unmet	Unmet	Unmet	Unmet	Unmet	Unmet	Unmet	Unmet
CB049	2012	Female	>=2	>=6	Involved	Not involved meating CritSite	Not involved meating CritSite	Not involved meating CritSite	Fire/Flame	Unintentional	6-10	Full thickness	4 days - 7 days	<=7 days	Used	yes	Met	Met	Unmet	Unmet	Unmet	Unmet	Unmet	Unmet	Unmet	Unmet	Unmet	Unmet	Unmet
CB051	2012	Female	>=2	4-5	Not involved meating CritSite	Involved	Not involved meating CritSite	Not involved meating CritSite	Hot liquid	Unintentional	11-15	Partial thickness	Longer than 7 days	>7 days	Not used	yes	Met	Met	Unmet	Unmet	Unmet	Unmet	Unmet	Unmet	Unmet	Unmet	Unmet	Unmet	Unmet
CB052	2012	Male	<2	<2	Involved	Not involved meating CritSite	Not involved meating CritSite	Involved	Hot liquid	Unintentional	6-10	Partial thickness	4 days - 7 days	<=7 days	Not used	no	Met	Met	Met	Unmet	Unmet	Unmet	Unmet	Unmet	Unmet	Unmet	Unmet	Unmet	Unmet
CB053	2012	Male	>=2	4-5	Involved	Not involved meating CritSite	Not involved meating CritSite	Not involved meating CritSite	Hot liquid	Unintentional	<=5	Partial thickness	4 days - 7 days	<=7 days	Not used	no	Met	Met	Unmet	Unmet	Unmet	Unmet	Unmet	Unmet	Unmet	Unmet	Unmet	Unmet	Unmet
CB054	2012	Male	<2	<2	Involved	Not involved meating CritSite	Not involved meating CritSite	Not involved meating CritSite	Hot liquid	Unintentional	16-20	Partial thickness	Longer than 7 days	>7 days	Not used	yes	Met	Met	Met	Met	Met	Unmet	Unmet	Unmet	Unmet	Unmet	Unmet	Unmet	Met
CB055	2012	Male	>=2	2-3	Involved	Not involved meating CritSite	Not involved meating CritSite	Not involved meating CritSite	Hot liquid	Unintentional	<=5	Partial thickness	4 days - 7 days	<=7 days	Not used	no	Met	Met	Unmet	Unmet	Unmet	Unmet	Unmet	Unmet	Unmet	Unmet	Unmet	Unmet	Unmet
CB056	2012	Female	>=2	>=6	Not involved meating CritSite	Involved	Not involved meating CritSite	Not involved meating CritSite	Fire/Flame	Unintentional	<=5	Full thickness	Overnight -3 days	<=7 days	Not used	no	Met	Met	Unmet	Unmet	Unmet	Unmet	Unmet	Unmet	Unmet	Unmet	Unmet	Unmet	Unmet
CB057	2012	Female	>=2	2-3	Not involved meating CritSite	Involved	Not involved meating CritSite	Not involved meating CritSite	Hot liquid	Unintentional	6-10	Partial thickness	Longer than 7 days	>7 days	Not used	yes	Met	Met	Unmet	Unmet	Unmet	Unmet	Unmet	Unmet	Unmet	Unmet	Unmet	Unmet	Unmet
CB059	2011	Male	>=2	2-3	Not involved meating CritSite	Not involved meating CritSite	Not involved meating CritSite	Involved	Hot liquid	Unintentional	<=5	Partial thickness	Overnight -3 days	<=7 days	Used	yes	Met	Met	Unmet	Unmet	Unmet	Unmet	Unmet	Unmet	Unmet	Unmet	Unmet	Unmet	Unmet
CB060	2011	Male	>=2	2-3	Involved	Not involved meating CritSite	Not involved meating CritSite	Not involved meating CritSite	Hot liquid	Unintentional	11-15	Partial thickness	4 days - 7 days	<=7 days	Not used	no	Met	Met	Unmet	Unmet	Unmet	Unmet	Unmet	Unmet	Unmet	Unmet	Unmet	Unmet	Unmet
CB061	2011	Male	<2	<2	Involved	Involved	Not involved meating CritSite	Not involved meating CritSite	Hot liquid	Unintentional	<=5	Partial thickness	4 days - 7 days	<=7 days	Not used	no	Met	Met	Met	Unmet	Unmet	Unmet	Unmet	Unmet	Unmet	Unmet	Unmet	Unmet	Unmet
CB062	2011	Male	<2	<2	Not Involved	Not Involved	Not Involved	Not Involved	Hot liquid	Unintentional	6-10	Partial thickness	Overnight -3 days	<=7 days	Not used	no	Met	Unmet	Met	Unmet	Unmet	Unmet	Unmet	Unmet	Unmet	Unmet	Unmet	Unmet	Unmet
CB063	2011	Female	>=2	4-5	Involved	Not involved meating CritSite	Not involved meating CritSite	Involved	Hot liquid	Unintentional	>20	Partial thickness	Longer than 7 days	>7 days	Used	yes	Met	Met	Unmet	Met	Met	Unmet	Unmet	Unmet	Unmet	Unmet	Unmet	Unmet	Met
CB064	2011	Male	>=2	2-3	Involved	Involved	Not involved meating CritSite	Not involved meating CritSite	Hot liquid	Unintentional	16-20	Partial thickness	4 days - 7 days	<=7 days	Used	yes	Met	Met	Unmet	Met	Met	Unmet	Unmet	Unmet	Unmet	Unmet	Unmet	Unmet	Met
CB065	2011	Female	>=2	>=6	Not involved meating CritSite	Not involved meating CritSite	Involved	Not involved meating CritSite	Hot liquid	Unintentional	11-15	Partial thickness	Overnight -3 days	<=7 days	Not used	no	Met	Met	Unmet	Unmet	Unmet	Unmet	Unmet	Unmet	Unmet	Unmet	Unmet	Unmet	Unmet
CB066	2011	Male	<2	<2	Involved	Not involved meating CritSite	Not involved meating CritSite	Not involved meating CritSite	Hot liquid	Unintentional	<=5	Partial thickness	Overnight -3 days	<=7 days	Not used	no	Met	Met	Met	Unmet	Unmet	Unmet	Unmet	Unmet	Unmet	Unmet	Unmet	Unmet	Unmet
CB067	2011	Male	>=2	4-5	Involved	Not involved meating CritSite	Not involved meating CritSite	Not involved meating CritSite	Hot object	Unintentional	<=5	Partial thickness	Overnight -3 days	<=7 days	Not used	no	Met	Met	Unmet	Unmet	Unmet	Unmet	Unmet	Unmet	Unmet	Unmet	Unmet	Unmet	Unmet
CB070	2011	Male	>=2	2-3	Involved	Involved	Not involved meating CritSite	Not involved meating CritSite	Hot liquid	Unintentional	11-15	Partial thickness	Longer than 7 days	>7 days	Not used	yes	Met	Met	Unmet	Unmet	Unmet	Unmet	Unmet	Unmet	Unmet	Unmet	Unmet	Unmet	Unmet
CB071	2011	Male	>=2	>=6	Not involved meating CritSite	Not involved meating CritSite	Involved	Involved	Hot liquid	Unintentional	11-15	Partial thickness	Longer than 7 days	>7 days	Used	yes	Met	Met	Unmet	Unmet	Unmet	Unmet	Unmet	Unmet	Unmet	Unmet	Unmet	Unmet	Unmet
CB072	2011	Male	>=2	4-5	Not involved meating CritSite	Involved	Involved	Not involved meating CritSite	Hot liquid	Unintentional	16-20	Partial thickness	Longer than 7 days	>7 days	Not used	yes	Met	Met	Unmet	Met	Met	Unmet	Unmet	Unmet	Unmet	Unmet	Unmet	Unmet	Met
CB073	2011	Male	>=2	>=6	Involved	Not involved meating CritSite	Not involved meating CritSite	Not involved meating CritSite	Hot liquid	Unintentional	11-15	Partial thickness	Overnight -3 days	<=7 days	Not used	no	Met	Met	Unmet	Unmet	Unmet	Unmet	Unmet	Unmet	Unmet	Unmet	Unmet	Unmet	Unmet
CB074	2011	Female	>=2	>=6	Not involved meating CritSite	Not involved meating CritSite	Involved	Not involved meating CritSite	Hot liquid	Unintentional	11-15	Partial thickness	Overnight -3 days	<=7 days	Not used	no	Met	Met	Unmet	Unmet	Unmet	Unmet	Unmet	Unmet	Unmet	Unmet	Unmet	Unmet	Unmet
CB075	2011	Female	<2	<2	Not Involved	Not Involved	Not Involved	Not Involved	Hot liquid	Unintentional	11-15	Full thickness	Longer than 7 days	>7 days	Used	yes	Met	Unmet	Met	Unmet	Unmet	Unmet	Unmet	Unmet	Unmet	Unmet	Unmet	Unmet	Unmet
CB076	2011	Male	<2	<2	Not involved meating CritSite	Involved	Not involved meating CritSite	Involved	Hot liquid	Unintentional	11-15	Partial thickness	4 days - 7 days	<=7 days	Not used	no	Met	Met	Met	Unmet	Unmet	Unmet	Unmet	Unmet	Unmet	Unmet	Unmet	Unmet	Unmet
CB077	2011	Male	>=2	4-5	Involved	Not involved meating CritSite	Not involved meating CritSite	Not involved meating CritSite	Hot liquid	Unintentional	6-10	Full thickness	Longer than 7 days	>7 days	Used	yes	Met	Met	Unmet	Unmet	Unmet	Unmet	Met	Unmet	Unmet	Unmet	Unmet	Unmet	Met
CB079	2011	Male	<2	<2	Not involved meating CritSite	Not involved meating CritSite	Not involved meating CritSite	Involved	Hot liquid	Unintentional	16-20	Partial thickness	Longer than 7 days	>7 days	Not used	yes	Met	Met	Met	Met	Met	Unmet	Unmet	Unmet	Unmet	Unmet	Unmet	Unmet	Met
CB080	2011	Female	>=2	2-3	Not involved meating CritSite	Involved	Not involved meating CritSite	Not involved meating CritSite	Hot object	Unintentional	<=5	Partial thickness	Overnight -3 days	<=7 days	Not used	no	Met	Met	Unmet	Unmet	Unmet	Unmet	Unmet	Unmet	Unmet	Unmet	Unmet	Unmet	Unmet
CB081	2011	Female	<2	<2	Involved	Not involved meating CritSite	Not involved meating CritSite	Not involved meating CritSite	Hot liquid	Unintentional	<=5	Partial thickness	Overnight -3 days	<=7 days	Not used	no	Met	Met	Met	Unmet	Unmet	Unmet	Unmet	Unmet	Unmet	Unmet	Unmet	Unmet	Unmet
CB082	2011	Male	<2	<2	Involved	Not involved meating CritSite	Not involved meating CritSite	Not involved meating CritSite	Fire/Flame	Unintentional	<=5	Partial thickness	Overnight -3 days	<=7 days	Not used	no	Met	Met	Met	Unmet	Unmet	Unmet	Unmet	Unmet	Unmet	Unmet	Unmet	Unmet	Unmet
CB083	2011	Female	>=2	2-3	Not involved meating CritSite	Involved	Not involved meating CritSite	Not involved meating CritSite	Electrical or chemical	Unintentional	<=5	Unknown	Overnight -3 days	<=7 days	Not used	no	Met	Met	Unmet	Unmet	Unmet	Unmet	Unmet	Met	Met	Unmet	Unmet	Unmet	Met
CB084	2011	Male	<2	<2	Involved	Not involved meating CritSite	Not involved meating CritSite	Involved	Hot liquid	Unintentional	6-10	Partial thickness	Overnight -3 days	<=7 days	Not used	no	Met	Met	Met	Unmet	Unmet	Unmet	Unmet	Unmet	Unmet	Unmet	Unmet	Unmet	Unmet
CB085	2011	Male	>=2	2-3	Involved	Not involved meating CritSite	Not involved meating CritSite	Not involved meating CritSite	Hot liquid	Unintentional	<=5	Partial thickness	Overnight -3 days	<=7 days	Not used	no	Met	Met	Unmet	Unmet	Unmet	Unmet	Unmet	Unmet	Unmet	Unmet	Unmet	Unmet	Unmet
CB086	2011	Female	<2	<2	Involved	Not involved meating CritSite	Not involved meating CritSite	Not involved meating CritSite	Hot liquid	Unintentional	6-10	Partial thickness	Overnight -3 days	<=7 days	Not used	no	Met	Met	Met	Unmet	Unmet	Unmet	Unmet	Unmet	Unmet	Unmet	Unmet	Unmet	Unmet
CB087	2011	Female	<2	<2	Not involved meating CritSite	Involved	Not involved meating CritSite	Involved	Hot liquid	Unintentional	<=5	Partial thickness	Overnight -3 days	<=7 days	Not used	no	Met	Met	Met	Unmet	Unmet	Unmet	Unmet	Unmet	Unmet	Unmet	Unmet	Unmet	Unmet
CB088	2011	Male	>=2	>=6	Not involved meating CritSite	Not involved meating CritSite	Involved	Not involved meating CritSite	Hot liquid	Unintentional	6-10	Partial thickness	Overnight -3 days	<=7 days	Not used	no	Met	Met	Unmet	Unmet	Unmet	Unmet	Unmet	Unmet	Unmet	Unmet	Unmet	Unmet	Unmet
CB089	2011	Female	>=2	2-3	Not Involved	Not Involved	Not Involved	Not Involved	Hot liquid	Unintentional	6-10	Partial thickness	Overnight -3 days	<=7 days	Not used	no	Unmet	Unmet	Unmet	Unmet	Unmet	Unmet	Unmet	Unmet	Unmet	Unmet	Unmet	Unmet	Unmet
CB090	2011	Male	>=2	4-5	Not involved meating CritSite	Not involved meating CritSite	Involved	Not involved meating CritSite	Fire/Flame	Unintentional	>20	Full thickness	Longer than 7 days	>7 days	Used	yes	Met	Met	Unmet	Met	Unmet	Met	Unmet	Unmet	Unmet	Unmet	Unmet	Unmet	Met
CB091	2011	Male	<2	<2	Not involved meating CritSite	Involved	Not involved meating CritSite	Not involved meating CritSite	Hot liquid	Unintentional	16-20	Partial thickness	Longer than 7 days	>7 days	Not used	yes	Met	Met	Met	Met	Met	Unmet	Unmet	Unmet	Unmet	Unmet	Met	Unmet	Met
CB092	2011	Female	>=2	4-5	Not involved meating CritSite	Not involved meating CritSite	Involved	Not involved meating CritSite	Hot liquid	Unintentional	6-10	Partial thickness	Overnight -3 days	<=7 days	Not used	no	Met	Met	Unmet	Unmet	Unmet	Unmet	Unmet	Unmet	Unmet	Unmet	Unmet	Unmet	Unmet
CB093	2011	Male	>=2	2-3	Not involved meating CritSite	Not involved meating CritSite	Involved	Not involved meating CritSite	Hot liquid	Unintentional	6-10	Partial thickness	Overnight -3 days	<=7 days	Not used	no	Met	Met	Unmet	Unmet	Unmet	Unmet	Unmet	Unmet	Unmet	Unmet	Unmet	Unmet	Unmet
CB094	2011	Female	>=2	2-3	Not involved meating CritSite	Not involved meating CritSite	Not involved meating CritSite	Involved	Hot liquid	Unintentional	11-15	Partial thickness	4 days - 7 days	<=7 days	Not used	no	Met	Met	Unmet	Unmet	Unmet	Unmet	Unmet	Unmet	Unmet	Unmet	Unmet	Unmet	Unmet
CB095	2011	Female	<2	<2	Involved	Not involved meating CritSite	Not involved meating CritSite	Not involved meating CritSite	Hot liquid	Unintentional	6-10	Partial thickness	4 days - 7 days	<=7 days	Not used	no	Met	Met	Met	Unmet	Unmet	Unmet	Unmet	Unmet	Unmet	Unmet	Unmet	Unmet	Unmet
CB096	2011	Female	>=2	2-3	Not involved meating CritSite	Involved	Not involved meating CritSite	Not involved meating CritSite	Hot liquid	Unintentional	<=5	Partial thickness	No Overnight	<=7 days	Not used	no	Met	Met	Unmet	Unmet	Unmet	Unmet	Unmet	Unmet	Unmet	Unmet	Unmet	Unmet	Unmet
CB097	2011	Male	>=2	2-3	Not involved meating CritSite	Involved	Involved	Not involved meating CritSite	Hot liquid	Unintentional	16-20	Partial thickness	Longer than 7 days	>7 days	Used	yes	Met	Met	Unmet	Met	Met	Unmet	Unmet	Unmet	Unmet	Unmet	Unmet	Unmet	Met
CB098	2011	Male	>=2	>=6	Not involved meating CritSite	Not involved meating CritSite	Involved	Not involved meating CritSite	Hot liquid	Unintentional	<=5	Partial thickness	Overnight -3 days	<=7 days	Not used	no	Met	Met	Unmet	Unmet	Unmet	Unmet	Unmet	Unmet	Unmet	Unmet	Unmet	Unmet	Unmet
CB099	2011	Male	<2	<2	Involved	Not involved meating CritSite	Not involved meating CritSite	Involved	Hot liquid	Unintentional	>20	Partial thickness	Longer than 7 days	>7 days	Used	yes	Met	Met	Met	Met	Met	Unmet	Unmet	Unmet	Unmet	Unmet	Unmet	Unmet	Met
CB100	2011	Female	>=2	>=6	Not Involved	Not Involved	Not Involved	Not Involved	Electrical or chemical	Unintentional	<=5	Partial thickness	Overnight -3 days	<=7 days	Not used	no	Met	Unmet	Unmet	Unmet	Unmet	Unmet	Unmet	Met	Met	Unmet	Unmet	Unmet	Met
CB101	2012	Male	>=2	>=6	Not involved meating CritSite	Involved	Not involved meating CritSite	Involved	Fire/Flame	Unintentional	Unknown	Unknown	Longer than 7 days	>7 days	Used	yes	Met	Met	Unmet	Unmet	Unmet	Unmet	Unmet	Unmet	Unmet	Unmet	Unmet	Unmet	Unmet
CB102	2012	Male	>=2	>=6	Not involved meating CritSite	Not involved meating CritSite	Involved	Not involved meating CritSite	Fire/Flame	Unintentional	6-10	Full thickness	Longer than 7 days	>7 days	Used	yes	Met	Met	Unmet	Unmet	Unmet	Unmet	Unmet	Unmet	Unmet	Unmet	Unmet	Unmet	Unmet
CB103	2012	Female	<2	<2	Not involved meating CritSite	Involved	Not involved meating CritSite	Not involved meating CritSite	Fire/Flame	Unintentional	<=5	Partial thickness	Overnight -3 days	<=7 days	Not used	no	Met	Met	Met	Unmet	Unmet	Unmet	Unmet	Unmet	Unmet	Unmet	Unmet	Unmet	Unmet
CB104	2012	Male	<2	<2	Involved	Involved	Not involved meating CritSite	Not involved meating CritSite	Hot liquid	Unintentional	6-10	Partial thickness	Overnight -3 days	<=7 days	Not used	no	Met	Met	Met	Unmet	Unmet	Unmet	Unmet	Unmet	Unmet	Unmet	Unmet	Unmet	Unmet
CB105	2012	Male	<2	<2	Not Involved	Not Involved	Not Involved	Not Involved	Hot liquid	Unintentional	6-10	Partial thickness	No Overnight	<=7 days	Not used	no	Met	Unmet	Met	Unmet	Unmet	Unmet	Unmet	Unmet	Unmet	Unmet	Unmet	Unmet	Unmet
CB106	2012	Female	>=2	>=6	Not involved meating CritSite	Not involved meating CritSite	Involved	Not involved meating CritSite	Hot liquid	Unintentional	<=5	Partial thickness	Overnight -3 days	<=7 days	Not used	no	Met	Met	Unmet	Unmet	Unmet	Unmet	Unmet	Unmet	Unmet	Unmet	Unmet	Unmet	Unmet
CB107	2012	Male	<2	<2	Not involved meating CritSite	Not involved meating CritSite	Not involved meating CritSite	Involved	Hot liquid	Unintentional	11-15	Partial thickness	Overnight -3 days	<=7 days	Not used	no	Met	Met	Met	Unmet	Unmet	Unmet	Unmet	Unmet	Unmet	Unmet	Unmet	Unmet	Unmet
CB108	2012	Male	>=2	2-3	Not involved meating CritSite	Involved	Not involved meating CritSite	Involved	Hot liquid	Unintentional	11-15	Partial thickness	Longer than 7 days	>7 days	Not used	yes	Met	Met	Unmet	Unmet	Unmet	Unmet	Unmet	Unmet	Unmet	Unmet	Unmet	Unmet	Unmet
CB109	2012	Male	>=2	4-5	Not involved meating CritSite	Involved	Not involved meating CritSite	Not involved meating CritSite	Hot object	Unintentional	<=5	Partial thickness	4 days - 7 days	<=7 days	Not used	no	Met	Met	Unmet	Unmet	Unmet	Unmet	Unmet	Unmet	Unmet	Unmet	Unmet	Unmet	Unmet
EK0014	2014	Male	<2	<2	Involved	Not involved meating CritSite	Not involved meating CritSite	Not involved meating CritSite	Hot liquid	Unintentional	6-10	Partial thickness	4 days - 7 days	<=7 days	Used	yes	Met	Met	Met	Unmet	Unmet	Unmet	Unmet	Unmet	Unmet	Unmet	Unmet	Unmet	Unmet
EK0015	2014	Male	<2	<2	Not involved meating CritSite	Involved	Not involved meating CritSite	Not involved meating CritSite	Hot liquid	Unintentional	16-20	Partial thickness	4 days - 7 days	<=7 days	Not used	no	Met	Met	Met	Met	Met	Unmet	Unmet	Unmet	Unmet	Unmet	Unmet	Unmet	Met
EK0020	2014	Female	<2	<2	Involved	Not involved meating CritSite	Not involved meating CritSite	Not involved meating CritSite	Hot liquid	Unintentional	<=5	Partial thickness	4 days - 7 days	<=7 days	Not used	no	Met	Met	Met	Unmet	Unmet	Unmet	Unmet	Unmet	Unmet	Unmet	Unmet	Unmet	Unmet
EK0021	2014	Male	>=2	>=6	Not involved meating CritSite	Not involved meating CritSite	Involved	Not involved meating CritSite	Hot liquid	Unintentional	<=5	Partial thickness	No Overnight	<=7 days	Not used	no	Met	Met	Unmet	Unmet	Unmet	Unmet	Unmet	Unmet	Unmet	Unmet	Unmet	Unmet	Unmet
EK0022	2014	Female	<2	<2	Not involved meating CritSite	Involved	Not involved meating CritSite	Not involved meating CritSite	Hot object	Unintentional	<=5	Full thickness	Longer than 7 days	>7 days	Used	yes	Met	Met	Met	Unmet	Unmet	Unmet	Unmet	Unmet	Unmet	Unmet	Unmet	Unmet	Unmet
EK0023	2014	Male	<2	<2	Not involved meating CritSite	Involved	Not involved meating CritSite	Involved	Hot liquid	Unintentional	<=5	Partial thickness	Overnight -3 days	<=7 days	Not used	no	Met	Met	Met	Unmet	Unmet	Unmet	Unmet	Unmet	Unmet	Unmet	Unmet	Unmet	Unmet
EK0025	2014	Male	>=2	2-3	Not involved meating CritSite	Not involved meating CritSite	Involved	Involved	Hot liquid	Unintentional	>20	Partial thickness	Longer than 7 days	>7 days	Used	yes	Met	Met	Unmet	Met	Met	Unmet	Unmet	Unmet	Unmet	Unmet	Unmet	Unmet	Met
EK0026	2014	Female	<2	<2	Involved	Involved	Not involved meating CritSite	Not involved meating CritSite	Hot liquid	Assault	<=5	Partial thickness	Longer than 7 days	>7 days	Not used	yes	Met	Met	Met	Unmet	Unmet	Unmet	Unmet	Met	Unmet	Met	Unmet	Unmet	Met
EK0027	2014	Male	<2	<2	Not Involved	Not Involved	Not Involved	Not Involved	Hot liquid	Unintentional	6-10	Partial thickness	4 days - 7 days	<=7 days	Not used	no	Met	Unmet	Met	Unmet	Unmet	Unmet	Unmet	Unmet	Unmet	Unmet	Unmet	Unmet	Unmet
EK0028	2014	Male	<2	<2	Involved	Involved	Not involved meating CritSite	Not involved meating CritSite	Fire/Flame	Unintentional	6-10	Partial thickness	Longer than 7 days	>7 days	Used	yes	Met	Met	Met	Unmet	Unmet	Unmet	Unmet	Unmet	Unmet	Unmet	Unmet	Unmet	Unmet
EK0029	2014	Male	<2	<2	Involved	Not involved meating CritSite	Not involved meating CritSite	Not involved meating CritSite	Hot liquid	Unintentional	6-10	Partial thickness	4 days - 7 days	<=7 days	Not used	no	Met	Met	Met	Unmet	Unmet	Unmet	Unmet	Unmet	Unmet	Unmet	Unmet	Unmet	Unmet
EK0030	2014	Male	>=2	4-5	Not involved meating CritSite	Not involved meating CritSite	Involved	Involved	Hot liquid	Unintentional	11-15	Partial thickness	Longer than 7 days	>7 days	Used	yes	Met	Met	Unmet	Unmet	Unmet	Unmet	Unmet	Unmet	Unmet	Unmet	Unmet	Unmet	Unmet
EK0031	2014	Male	<2	<2	Not involved meating CritSite	Involved	Not involved meating CritSite	Involved	Hot liquid	Unintentional	<=5	Partial thickness	No Overnight	<=7 days	Not used	no	Met	Met	Met	Unmet	Unmet	Unmet	Unmet	Unmet	Unmet	Unmet	Unmet	Unmet	Unmet
EK0032	2014	Male	<2	<2	Involved	Not involved meating CritSite	Not involved meating CritSite	Not involved meating CritSite	Hot liquid	Unintentional	6-10	Partial thickness	4 days - 7 days	<=7 days	Used	yes	Met	Met	Met	Unmet	Unmet	Unmet	Unmet	Unmet	Unmet	Unmet	Unmet	Unmet	Unmet
EK0033	2014	Male	<2	<2	Involved	Not involved meating CritSite	Not involved meating CritSite	Not involved meating CritSite	Hot liquid	Unintentional	<=5	Partial thickness	4 days - 7 days	<=7 days	Not used	no	Met	Met	Met	Unmet	Unmet	Unmet	Unmet	Unmet	Unmet	Unmet	Unmet	Unmet	Unmet
EK0034	2014	Male	>=2	>=6	Not involved meating CritSite	Involved	Not involved meating CritSite	Not involved meating CritSite	Hot liquid	Unintentional	<=5	Partial thickness	Overnight -3 days	<=7 days	Not used	no	Met	Met	Unmet	Unmet	Unmet	Unmet	Unmet	Unmet	Unmet	Unmet	Unmet	Unmet	Unmet
EK0035	2014	Male	>=2	>=6	Involved	Not involved meating CritSite	Not involved meating CritSite	Not involved meating CritSite	Fire/Flame	Unintentional	<=5	Partial thickness	Overnight -3 days	<=7 days	Used	yes	Met	Met	Unmet	Unmet	Unmet	Unmet	Unmet	Unmet	Unmet	Unmet	Unmet	Unmet	Unmet
EK0036	2014	Female	<2	<2	Involved	Not involved meating CritSite	Not involved meating CritSite	Involved	Hot liquid	Unintentional	11-15	Partial thickness	4 days - 7 days	<=7 days	Not used	no	Met	Met	Met	Unmet	Unmet	Unmet	Unmet	Unmet	Unmet	Unmet	Unmet	Unmet	Unmet
EK0037	2014	Male	<2	<2	Not involved meating CritSite	Not involved meating CritSite	Not involved meating CritSite	Involved	Hot liquid	Unintentional	>20	Partial thickness	Longer than 7 days	>7 days	Used	yes	Met	Met	Met	Met	Met	Unmet	Unmet	Unmet	Unmet	Unmet	Unmet	Unmet	Met
EK0038	2014	Female	>=2	2-3	Not involved meating CritSite	Not involved meating CritSite	Not involved meating CritSite	Involved	Hot liquid	Unintentional	11-15	Partial thickness	4 days - 7 days	<=7 days	Not used	no	Met	Met	Unmet	Unmet	Unmet	Unmet	Unmet	Unmet	Unmet	Unmet	Unmet	Unmet	Unmet
EK0039	2014	Female	<2	<2	Not Involved	Not Involved	Not Involved	Not Involved	Hot liquid	Unintentional	<=5	Partial thickness	Overnight -3 days	<=7 days	Not used	no	Met	Unmet	Met	Unmet	Unmet	Unmet	Unmet	Unmet	Unmet	Unmet	Unmet	Unmet	Unmet
EK0040	2014	Female	<2	<2	Involved	Not involved meating CritSite	Not involved meating CritSite	Not involved meating CritSite	Hot liquid	Unintentional	6-10	Partial thickness	Overnight -3 days	<=7 days	Not used	no	Met	Met	Met	Unmet	Unmet	Unmet	Unmet	Unmet	Unmet	Unmet	Unmet	Unmet	Unmet
EK0041	2014	Male	>=2	4-5	Not involved meating CritSite	Not involved meating CritSite	Involved	Not involved meating CritSite	Hot liquid	Unintentional	<=5	Partial thickness	Overnight -3 days	<=7 days	Not used	no	Met	Met	Unmet	Unmet	Unmet	Unmet	Unmet	Unmet	Unmet	Unmet	Unmet	Unmet	Unmet
EK0043	2014	Female	>=2	4-5	Involved	Not involved meating CritSite	Not involved meating CritSite	Not involved meating CritSite	Hot liquid	Unintentional	>20	Partial thickness	Longer than 7 days	>7 days	Not used	yes	Met	Met	Unmet	Met	Met	Unmet	Unmet	Unmet	Unmet	Unmet	Unmet	Unmet	Met
EK0044	2014	Female	<2	<2	Not Involved	Not Involved	Not Involved	Not Involved	Hot liquid	Unintentional	6-10	Partial thickness	Overnight -3 days	<=7 days	Not used	no	Met	Unmet	Met	Unmet	Unmet	Unmet	Unmet	Unmet	Unmet	Unmet	Unmet	Unmet	Unmet
EK0045	2014	Male	>=2	2-3	Not involved meating CritSite	Involved	Not involved meating CritSite	Involved	Hot liquid	Unintentional	<=5	Partial thickness	Overnight -3 days	<=7 days	Not used	no	Met	Met	Unmet	Unmet	Unmet	Unmet	Unmet	Unmet	Unmet	Unmet	Unmet	Unmet	Unmet
EK0046	2014	Female	<2	<2	Involved	Not involved meating CritSite	Not involved meating CritSite	Not involved meating CritSite	Hot liquid	Unintentional	<=5	Partial thickness	4 days - 7 days	<=7 days	Used	yes	Met	Met	Met	Unmet	Unmet	Unmet	Unmet	Unmet	Unmet	Unmet	Unmet	Unmet	Unmet
EK0047	2014	Female	<2	<2	Involved	Not involved meating CritSite	Not involved meating CritSite	Not involved meating CritSite	Hot liquid	Unintentional	<=5	Partial thickness	Overnight -3 days	<=7 days	Not used	no	Met	Met	Met	Unmet	Unmet	Unmet	Unmet	Unmet	Unmet	Unmet	Unmet	Unmet	Unmet
EK0048	2014	Male	<2	<2	Not Involved	Not Involved	Not Involved	Not Involved	Hot liquid	Unintentional	<=5	Partial thickness	Overnight -3 days	<=7 days	Not used	no	Met	Unmet	Met	Unmet	Unmet	Unmet	Unmet	Unmet	Unmet	Unmet	Unmet	Unmet	Unmet
EK0049	2014	Male	<2	<2	Involved	Not involved meating CritSite	Not involved meating CritSite	Not involved meating CritSite	Hot liquid	Unintentional	6-10	Partial thickness	4 days - 7 days	<=7 days	Not used	no	Met	Met	Met	Unmet	Unmet	Unmet	Unmet	Unmet	Unmet	Unmet	Unmet	Unmet	Unmet
EK0050	2014	Female	>=2	2-3	Involved	Not involved meating CritSite	Not involved meating CritSite	Not involved meating CritSite	Hot liquid	Unintentional	<=5	Partial thickness	Overnight -3 days	<=7 days	Not used	no	Met	Met	Unmet	Unmet	Unmet	Unmet	Unmet	Unmet	Unmet	Unmet	Unmet	Unmet	Unmet
EK0051	2014	Female	>=2	4-5	Involved	Involved	Not involved meating CritSite	Not involved meating CritSite	Hot liquid	Unintentional	<=5	Partial thickness	Overnight -3 days	<=7 days	Not used	no	Met	Met	Unmet	Unmet	Unmet	Unmet	Unmet	Unmet	Unmet	Unmet	Unmet	Unmet	Unmet
EK0052	2014	Female	<2	<2	Involved	Not involved meating CritSite	Not involved meating CritSite	Not involved meating CritSite	Hot liquid	Unintentional	<=5	Partial thickness	Overnight -3 days	<=7 days	Not used	no	Met	Met	Met	Unmet	Unmet	Unmet	Unmet	Unmet	Unmet	Unmet	Unmet	Unmet	Unmet
EK0054	2014	Male	>=2	2-3	Involved	Not involved meating CritSite	Not involved meating CritSite	Not involved meating CritSite	Hot liquid	Unintentional	11-15	Partial thickness	Longer than 7 days	>7 days	Used	yes	Met	Met	Unmet	Unmet	Unmet	Unmet	Unmet	Unmet	Unmet	Unmet	Unmet	Unmet	Unmet
EK0055	2014	Male	<2	<2	Involved	Not involved meating CritSite	Not involved meating CritSite	Not involved meating CritSite	Hot liquid	Unintentional	<=5	Partial thickness	No Overnight	<=7 days	Not used	no	Met	Met	Met	Unmet	Unmet	Unmet	Unmet	Unmet	Unmet	Unmet	Unmet	Unmet	Unmet
EK0056	2014	Male	<2	<2	Involved	Involved	Not involved meating CritSite	Not involved meating CritSite	Hot liquid	Unintentional	6-10	Partial thickness	4 days - 7 days	<=7 days	Not used	no	Met	Met	Met	Unmet	Unmet	Unmet	Unmet	Unmet	Unmet	Unmet	Unmet	Unmet	Unmet
EK0057	2014	Female	<2	<2	Involved	Not involved meating CritSite	Not involved meating CritSite	Not involved meating CritSite	Hot liquid	Unintentional	<=5	Partial thickness	4 days - 7 days	<=7 days	Used	yes	Met	Met	Met	Unmet	Unmet	Unmet	Unmet	Unmet	Unmet	Unmet	Unmet	Unmet	Unmet
EK0058	2014	Male	<2	<2	Not Involved	Not Involved	Not Involved	Not Involved	Hot liquid	Unintentional	6-10	Partial thickness	4 days - 7 days	<=7 days	Used	yes	Met	Unmet	Met	Unmet	Unmet	Unmet	Unmet	Unmet	Unmet	Unmet	Unmet	Unmet	Unmet
EK0059	2014	Male	<2	<2	Involved	Involved	Not involved meating CritSite	Not involved meating CritSite	Hot liquid	Unintentional	11-15	Partial thickness	Overnight -3 days	<=7 days	Not used	no	Met	Met	Met	Unmet	Unmet	Unmet	Unmet	Unmet	Unmet	Unmet	Unmet	Unmet	Unmet
EK0060	2014	Male	>=2	2-3	Not involved meating CritSite	Involved	Not involved meating CritSite	Not involved meating CritSite	Electrical or chemical	Unintentional	<=5	Partial thickness	No Overnight	<=7 days	Not used	no	Met	Met	Unmet	Unmet	Unmet	Unmet	Unmet	Met	Met	Unmet	Unmet	Unmet	Met
EK0061	2014	Male	<2	<2	Involved	Not involved meating CritSite	Not involved meating CritSite	Involved	Hot liquid	Unintentional	11-15	Partial thickness	Longer than 7 days	>7 days	Used	yes	Met	Met	Met	Unmet	Unmet	Unmet	Unmet	Unmet	Unmet	Unmet	Unmet	Unmet	Unmet
EK0063	2014	Female	<2	<2	Not involved meating CritSite	Involved	Not involved meating CritSite	Involved	Hot liquid	Unintentional	6-10	Partial thickness	Overnight -3 days	<=7 days	Not used	no	Met	Met	Met	Unmet	Unmet	Unmet	Unmet	Unmet	Unmet	Unmet	Unmet	Unmet	Unmet
EK0064	2014	Female	<2	<2	Not Involved	Not Involved	Not Involved	Not Involved	Hot liquid	Unintentional	<=5	Partial thickness	Overnight -3 days	<=7 days	Not used	no	Met	Unmet	Met	Unmet	Unmet	Unmet	Unmet	Unmet	Unmet	Unmet	Unmet	Unmet	Unmet
EK0065	2014	Female	>=2	2-3	Not Involved	Not Involved	Not Involved	Not Involved	Hot object	Unintentional	<=5	Full thickness	Overnight -3 days	<=7 days	Not used	no	Unmet	Unmet	Unmet	Unmet	Unmet	Unmet	Unmet	Unmet	Unmet	Unmet	Unmet	Unmet	Unmet
EK0066	2014	Male	<2	<2	Involved	Involved	Not involved meating CritSite	Not involved meating CritSite	Hot liquid	Unintentional	<=5	Partial thickness	Overnight -3 days	<=7 days	Not used	no	Met	Met	Met	Unmet	Unmet	Unmet	Unmet	Unmet	Unmet	Unmet	Unmet	Unmet	Unmet
EK0067	2014	Male	>=2	4-5	Not involved meating CritSite	Involved	Not involved meating CritSite	Not involved meating CritSite	Fire/Flame	Unintentional	<=5	Full thickness	4 days - 7 days	<=7 days	Used	yes	Met	Met	Unmet	Unmet	Unmet	Unmet	Unmet	Unmet	Unmet	Unmet	Unmet	Unmet	Unmet
EK0068	2014	Female	<2	<2	Not involved meating CritSite	Involved	Not involved meating CritSite	Not involved meating CritSite	Hot object	Unintentional	<=5	Partial thickness	Overnight -3 days	<=7 days	Not used	no	Met	Met	Met	Unmet	Unmet	Unmet	Unmet	Unmet	Unmet	Unmet	Unmet	Unmet	Unmet
EK0069	2014	Male	<2	<2	Not involved meating CritSite	Involved	Not involved meating CritSite	Involved	Hot liquid	Unintentional	<=5	Partial thickness	4 days - 7 days	<=7 days	Used	yes	Met	Met	Met	Unmet	Unmet	Unmet	Unmet	Unmet	Unmet	Unmet	Unmet	Unmet	Unmet
EK0070	2014	Male	>=2	2-3	Involved	Not involved meating CritSite	Not involved meating CritSite	Not involved meating CritSite	Hot liquid	Unintentional	<=5	Partial thickness	Overnight -3 days	<=7 days	Not used	no	Met	Met	Unmet	Unmet	Unmet	Unmet	Unmet	Unmet	Unmet	Unmet	Unmet	Unmet	Unmet
EK0071	2014	Male	>=2	2-3	Not involved meating CritSite	Involved	Not involved meating CritSite	Not involved meating CritSite	Hot object	Unintentional	<=5	Partial thickness	Overnight -3 days	<=7 days	Not used	no	Met	Met	Unmet	Unmet	Unmet	Unmet	Unmet	Unmet	Unmet	Unmet	Unmet	Unmet	Unmet
EK0072	2014	Female	>=2	4-5	Involved	Not involved meating CritSite	Not involved meating CritSite	Involved	Hot liquid	Unintentional	11-15	Partial thickness	Longer than 7 days	>7 days	Used	yes	Met	Met	Unmet	Unmet	Unmet	Unmet	Unmet	Unmet	Unmet	Unmet	Unmet	Unmet	Unmet
EK0073	2014	Female	>=2	4-5	Involved	Not involved meating CritSite	Involved	Not involved meating CritSite	Hot liquid	Unintentional	>20	Partial thickness	Longer than 7 days	>7 days	Used	yes	Met	Met	Unmet	Met	Met	Unmet	Unmet	Unmet	Unmet	Unmet	Unmet	Unmet	Met
EK0074	2014	Male	>=2	2-3	Not Involved	Not Involved	Not Involved	Not Involved	Fire/Flame	Unintentional	6-10	Partial thickness	Longer than 7 days	>7 days	Not used	yes	Unmet	Unmet	Unmet	Unmet	Unmet	Unmet	Unmet	Unmet	Unmet	Unmet	Unmet	Unmet	Unmet
EK0075	2014	Female	>=2	4-5	Not involved meating CritSite	Not involved meating CritSite	Involved	Not involved meating CritSite	Hot liquid	Unintentional	11-15	Partial thickness	4 days - 7 days	<=7 days	Not used	no	Met	Met	Unmet	Unmet	Unmet	Unmet	Unmet	Unmet	Unmet	Unmet	Unmet	Unmet	Unmet
EK0076	2014	Male	>=2	>=6	Not Involved	Not Involved	Not Involved	Not Involved	Hot liquid	Unintentional	6-10	Partial thickness	4 days - 7 days	<=7 days	Not used	no	Unmet	Unmet	Unmet	Unmet	Unmet	Unmet	Unmet	Unmet	Unmet	Unmet	Unmet	Unmet	Unmet
EK0077	2014	Male	<2	<2	Involved	Not involved meating CritSite	Not involved meating CritSite	Involved	Hot liquid	Unintentional	<=5	Partial thickness	Unknown		Not used		Met	Met	Met	Unmet	Unmet	Unmet	Unmet	Unmet	Unmet	Unmet	Unmet	Unmet	Unmet
EK0078	2014	Female	<2	<2	Not involved meating CritSite	Involved	Not involved meating CritSite	Not involved meating CritSite	Hot liquid	Unintentional	6-10	Partial thickness	Overnight -3 days	<=7 days	Not used	no	Met	Met	Met	Unmet	Unmet	Unmet	Unmet	Unmet	Unmet	Unmet	Unmet	Unmet	Unmet
EK0080	2014	Female	>=2	2-3	Not involved meating CritSite	Not involved meating CritSite	Involved	Not involved meating CritSite	Hot liquid	Unintentional	<=5	Partial thickness	Overnight -3 days	<=7 days	Not used	no	Met	Met	Unmet	Unmet	Unmet	Unmet	Unmet	Unmet	Unmet	Unmet	Unmet	Unmet	Unmet
EK0081	2014	Female	<2	<2	Not Involved	Not Involved	Not Involved	Not Involved	Fire/Flame	Unintentional	<=5	Partial thickness	Overnight -3 days	<=7 days	Not used	no	Met	Unmet	Met	Unmet	Unmet	Unmet	Unmet	Unmet	Unmet	Unmet	Unmet	Unmet	Unmet
EK0084	2014	Male	>=2	2-3	Not Involved	Not Involved	Not Involved	Not Involved	Hot liquid	Unintentional	<=5	Partial thickness	Overnight -3 days	<=7 days	Not used	no	Unmet	Unmet	Unmet	Unmet	Unmet	Unmet	Unmet	Unmet	Unmet	Unmet	Unmet	Unmet	Unmet
EK0085	2014	Male	>=2	2-3	Involved	Not involved meating CritSite	Not involved meating CritSite	Not involved meating CritSite	Hot liquid	Unintentional	6-10	Partial thickness	4 days - 7 days	<=7 days	Not used	no	Met	Met	Unmet	Unmet	Unmet	Unmet	Unmet	Unmet	Unmet	Unmet	Unmet	Unmet	Unmet
EK0086	2014	Male	>=2	4-5	Not involved meating CritSite	Involved	Not involved meating CritSite	Not involved meating CritSite	Hot liquid	Unintentional	6-10	Partial thickness	Overnight -3 days	<=7 days	Used	yes	Met	Met	Unmet	Unmet	Unmet	Unmet	Unmet	Unmet	Unmet	Unmet	Unmet	Unmet	Unmet
EK0088	2014	Male	>=2	2-3	Involved	Not involved meating CritSite	Not involved meating CritSite	Not involved meating CritSite	Hot liquid	Unintentional	6-10	Partial thickness	Longer than 7 days	>7 days	Used	yes	Met	Met	Unmet	Unmet	Unmet	Unmet	Unmet	Unmet	Unmet	Unmet	Unmet	Unmet	Unmet
EK0089	2014	Female	<2	<2	Involved	Not involved meating CritSite	Not involved meating CritSite	Not involved meating CritSite	Hot liquid	Unintentional	6-10	Partial thickness	Overnight -3 days	<=7 days	Not used	no	Met	Met	Met	Unmet	Unmet	Unmet	Unmet	Unmet	Unmet	Unmet	Unmet	Unmet	Unmet
EK0090	2014	Female	>=2	>=6	Not involved meating CritSite	Not involved meating CritSite	Involved	Not involved meating CritSite	Hot liquid	Unintentional	11-15	Partial thickness	Longer than 7 days	>7 days	Used	yes	Met	Met	Unmet	Unmet	Unmet	Unmet	Unmet	Unmet	Unmet	Unmet	Unmet	Unmet	Unmet
EK0091	2014	Male	>=2	4-5	Not Involved	Not Involved	Not Involved	Not Involved	Hot liquid	Unintentional	11-15	Partial thickness	Longer than 7 days	>7 days	Used	yes	Unmet	Unmet	Unmet	Unmet	Unmet	Unmet	Unmet	Unmet	Unmet	Unmet	Unmet	Unmet	Unmet
EK0092	2014	Female	>=2	>=6	Involved	Not involved meating CritSite	Not involved meating CritSite	Not involved meating CritSite	Hot liquid	Unintentional	<=5	Partial thickness	Overnight -3 days	<=7 days	Not used	no	Met	Met	Unmet	Unmet	Unmet	Unmet	Unmet	Unmet	Unmet	Unmet	Unmet	Unmet	Unmet
EK0093	2014	Female	<2	<2	Not involved meating CritSite	Involved	Not involved meating CritSite	Involved	Hot liquid	Unintentional	6-10	Partial thickness	Longer than 7 days	>7 days	Used	yes	Met	Met	Met	Unmet	Unmet	Unmet	Unmet	Unmet	Unmet	Unmet	Unmet	Unmet	Unmet
EK0094	2014	Male	>=2	4-5	Not involved meating CritSite	Not involved meating CritSite	Involved	Not involved meating CritSite	Hot liquid	Assault	6-10	Partial thickness	Longer than 7 days	>7 days	Used	yes	Met	Met	Unmet	Unmet	Unmet	Unmet	Unmet	Met	Unmet	Met	Unmet	Unmet	Met
EK0095	2014	Female	<2	<2	Not involved meating CritSite	Not involved meating CritSite	Not involved meating CritSite	Involved	Hot liquid	Unintentional	<=5	Partial thickness	Overnight -3 days	<=7 days	Not used	no	Met	Met	Met	Unmet	Unmet	Unmet	Unmet	Unmet	Unmet	Unmet	Unmet	Unmet	Unmet
EK0096	2014	Male	<2	<2	Involved	Involved	Not involved meating CritSite	Not involved meating CritSite	Hot liquid	Unintentional	<=5	Partial thickness	Overnight -3 days	<=7 days	Not used	no	Met	Met	Met	Unmet	Unmet	Unmet	Unmet	Unmet	Unmet	Unmet	Unmet	Unmet	Unmet
EK0097	2014	Female	<2	<2	Involved	Not involved meating CritSite	Not involved meating CritSite	Not involved meating CritSite	Hot liquid	Unintentional	<=5	Partial thickness	Overnight -3 days	<=7 days	Not used	no	Met	Met	Met	Unmet	Unmet	Unmet	Unmet	Unmet	Unmet	Unmet	Unmet	Unmet	Unmet
EK0098	2014	Female	>=2	2-3	Involved	Not involved meating CritSite	Not involved meating CritSite	Not involved meating CritSite	Hot liquid	Unintentional	6-10	Partial thickness	Overnight -3 days	<=7 days	Not used	no	Met	Met	Unmet	Unmet	Unmet	Unmet	Unmet	Unmet	Unmet	Unmet	Unmet	Unmet	Unmet
EK0099	2014	Female	>=2	>=6	Involved	Not involved meating CritSite	Not involved meating CritSite	Not involved meating CritSite	Hot liquid	Unintentional	<=5	Partial thickness	Overnight -3 days	<=7 days	Not used	no	Met	Met	Unmet	Unmet	Unmet	Unmet	Unmet	Unmet	Unmet	Unmet	Unmet	Unmet	Unmet
EK0100	2014	Female	>=2	2-3	Involved	Not involved meating CritSite	Not involved meating CritSite	Not involved meating CritSite	Hot liquid	Unintentional	<=5	Partial thickness	Overnight -3 days	<=7 days	Not used	no	Met	Met	Unmet	Unmet	Unmet	Unmet	Unmet	Unmet	Unmet	Unmet	Unmet	Unmet	Unmet
EK0101	2014	Male	>=2	2-3	Not Involved	Not Involved	Not Involved	Not Involved	Hot liquid	Unintentional	6-10	Partial thickness	4 days - 7 days	<=7 days	Not used	no	Unmet	Unmet	Unmet	Unmet	Unmet	Unmet	Unmet	Unmet	Unmet	Unmet	Unmet	Unmet	Unmet
EK0102	2014	Female	>=2	4-5	Not Involved	Not Involved	Not Involved	Not Involved	Hot liquid	Unintentional	6-10	Partial thickness	Longer than 7 days	>7 days	Used	yes	Unmet	Unmet	Unmet	Unmet	Unmet	Unmet	Unmet	Unmet	Unmet	Unmet	Unmet	Unmet	Unmet
EK0103	2014	Male	<2	<2	Not involved meating CritSite	Involved	Not involved meating CritSite	Involved	Hot liquid	Unintentional	<=5	Partial thickness	Overnight -3 days	<=7 days	Not used	no	Met	Met	Met	Unmet	Unmet	Unmet	Unmet	Unmet	Unmet	Unmet	Unmet	Unmet	Unmet
EK0104	2014	Male	<2	<2	Not involved meating CritSite	Involved	Not involved meating CritSite	Involved	Fire/Flame	Unintentional	<=5	Partial thickness	Overnight -3 days	<=7 days	Used	yes	Met	Met	Met	Unmet	Unmet	Unmet	Unmet	Unmet	Unmet	Unmet	Unmet	Unmet	Unmet
EK0106	2014	Female	<2	<2	Not Involved	Not Involved	Not Involved	Not Involved	Fire/Flame	Unintentional	6-10	Unknown	4 days - 7 days	<=7 days	Not used	no	Met	Unmet	Met	Unmet	Unmet	Unmet	Met	Unmet	Unmet	Unmet	Unmet	Unmet	Met
EK0107	2014	Male	>=2	2-3	Not involved meating CritSite	Involved	Not involved meating CritSite	Involved	Fire/Flame	Unintentional	<=5	Partial thickness	Overnight -3 days	<=7 days	Not used	no	Met	Met	Unmet	Unmet	Unmet	Unmet	Unmet	Unmet	Unmet	Unmet	Unmet	Unmet	Unmet
EK0108	2014	Female	>=2	2-3	Not involved meating CritSite	Not involved meating CritSite	Not involved meating CritSite	Involved	Hot liquid	Unintentional	<=5	Partial thickness	Overnight -3 days	<=7 days	Used	yes	Met	Met	Unmet	Unmet	Unmet	Unmet	Unmet	Unmet	Unmet	Unmet	Unmet	Unmet	Unmet
EK0109	2014	Male	<2	<2	Involved	Not involved meating CritSite	Not involved meating CritSite	Not involved meating CritSite	Hot liquid	Unintentional	<=5	Partial thickness	Overnight -3 days	<=7 days	Not used	no	Met	Met	Met	Unmet	Unmet	Unmet	Unmet	Unmet	Unmet	Unmet	Unmet	Unmet	Unmet
EK0110	2014	Female	>=2	2-3	Not involved meating CritSite	Involved	Not involved meating CritSite	Not involved meating CritSite	Hot liquid	Unintentional	6-10	Partial thickness	4 days - 7 days	<=7 days	Used	yes	Met	Met	Unmet	Unmet	Unmet	Unmet	Unmet	Unmet	Unmet	Unmet	Unmet	Unmet	Unmet
EK0111	2014	Female	<2	<2	Involved	Not involved meating CritSite	Not involved meating CritSite	Not involved meating CritSite	Hot liquid	Unintentional	<=5	Partial thickness	Overnight -3 days	<=7 days	Not used	no	Met	Met	Met	Unmet	Unmet	Unmet	Unmet	Unmet	Unmet	Unmet	Unmet	Unmet	Unmet
EK0112	2014	Male	>=2	2-3	Not involved meating CritSite	Not involved meating CritSite	Not involved meating CritSite	Involved	Hot liquid	Unintentional	>20	Partial thickness	4 days - 7 days	<=7 days	Not used	no	Met	Met	Unmet	Met	Met	Unmet	Unmet	Unmet	Unmet	Unmet	Unmet	Unmet	Met
EK0113	2014	Female	<2	<2	Not involved meating CritSite	Not involved meating CritSite	Not involved meating CritSite	Involved	Hot liquid	Unintentional	<=5	Partial thickness	Overnight -3 days	<=7 days	Not used	no	Met	Met	Met	Unmet	Unmet	Unmet	Unmet	Unmet	Unmet	Unmet	Unmet	Unmet	Unmet
EK0114	2014	Male	<2	<2	Involved	Involved	Not involved meating CritSite	Involved	Hot liquid	Unintentional	6-10	Partial thickness	4 days - 7 days	<=7 days	Used	yes	Met	Met	Met	Unmet	Unmet	Unmet	Unmet	Unmet	Unmet	Unmet	Unmet	Unmet	Unmet
EK0132	2014	Male	>=2	2-3	Not involved meating CritSite	Involved	Not involved meating CritSite	Not involved meating CritSite	Hot liquid	Unintentional	6-10	Full thickness	Longer than 7 days	>7 days	Used	yes	Met	Met	Unmet	Unmet	Unmet	Unmet	Unmet	Unmet	Unmet	Unmet	Unmet	Unmet	Unmet
EK0133	2014	Female	>=2	2-3	Not Involved	Not Involved	Not Involved	Not Involved	Hot liquid	Unintentional	11-15	Partial thickness	4 days - 7 days	<=7 days	Not used	no	Unmet	Unmet	Unmet	Unmet	Unmet	Unmet	Unmet	Unmet	Unmet	Unmet	Unmet	Unmet	Unmet
EK0134	2014	Male	>=2	2-3	Involved	Not involved meating CritSite	Not involved meating CritSite	Not involved meating CritSite	Hot liquid	Unintentional	<=5	Partial thickness	Overnight -3 days	<=7 days	Not used	no	Met	Met	Unmet	Unmet	Unmet	Unmet	Unmet	Unmet	Unmet	Unmet	Unmet	Unmet	Unmet
EK0137	2014	Male	<2	<2	Not involved meating CritSite	Involved	Not involved meating CritSite	Involved	Hot liquid	Unintentional	<=5	Unknown	Overnight -3 days	<=7 days	Not used	no	Met	Met	Met	Unmet	Unmet	Unmet	Unmet	Unmet	Unmet	Unmet	Unmet	Unmet	Unmet
EK0138	2014	Male	<2	<2	Involved	Not involved meating CritSite	Not involved meating CritSite	Not involved meating CritSite	Hot liquid	Unintentional	<=5	Partial thickness	No Overnight	<=7 days	Not used	no	Met	Met	Met	Unmet	Unmet	Unmet	Unmet	Unmet	Unmet	Unmet	Unmet	Unmet	Unmet
EK0139	2014	Male	>=2	2-3	Involved	Not involved meating CritSite	Not involved meating CritSite	Not involved meating CritSite	Hot liquid	Unintentional	16-20	Partial thickness	Overnight -3 days	<=7 days	Used	yes	Met	Met	Unmet	Met	Met	Unmet	Unmet	Unmet	Unmet	Unmet	Unmet	Unmet	Met
EK0140	2014	Female	<2	<2	Not involved meating CritSite	Involved	Not involved meating CritSite	Not involved meating CritSite	Hot liquid	Unintentional	<=5	Partial thickness	4 days - 7 days	<=7 days	Not used	no	Met	Met	Met	Unmet	Unmet	Unmet	Unmet	Unmet	Unmet	Unmet	Unmet	Unmet	Unmet
EK0141	2014	Male	<2	<2	Not involved meating CritSite	Not involved meating CritSite	Not involved meating CritSite	Involved	Hot liquid	Unintentional	16-20	Partial thickness	Longer than 7 days	>7 days	Used	yes	Met	Met	Met	Met	Met	Unmet	Unmet	Unmet	Unmet	Unmet	Unmet	Unmet	Met
EK0142	2014	Male	>=2	2-3	Not involved meating CritSite	Not involved meating CritSite	Not involved meating CritSite	Involved	Hot liquid	Unintentional	11-15	Partial thickness	4 days - 7 days	<=7 days	Not used	no	Met	Met	Unmet	Unmet	Unmet	Unmet	Unmet	Unmet	Unmet	Unmet	Unmet	Unmet	Unmet
EK0143	2014	Female	>=2	2-3	Not involved meating CritSite	Not involved meating CritSite	Not involved meating CritSite	Involved	Hot liquid	Unintentional	<=5	Partial thickness	No Overnight	<=7 days	Not used	no	Met	Met	Unmet	Unmet	Unmet	Unmet	Unmet	Unmet	Unmet	Unmet	Unmet	Unmet	Unmet
EK0144	2014	Female	<2	<2	Not involved meating CritSite	Involved	Not involved meating CritSite	Not involved meating CritSite	Hot liquid	Unintentional	6-10	Partial thickness	No Overnight	<=7 days	Used	yes	Met	Met	Met	Unmet	Unmet	Unmet	Unmet	Unmet	Unmet	Unmet	Unmet	Unmet	Unmet
EK0146	2014	Male	<2	<2	Not involved meating CritSite	Involved	Not involved meating CritSite	Not involved meating CritSite	Hot liquid	Unintentional	<=5	Partial thickness	4 days - 7 days	<=7 days	Not used	no	Met	Met	Met	Unmet	Unmet	Unmet	Unmet	Unmet	Unmet	Unmet	Unmet	Unmet	Unmet
EK0148	2014	Male	<2	<2	Involved	Not involved meating CritSite	Not involved meating CritSite	Not involved meating CritSite	Hot liquid	Unintentional	<=5	Partial thickness	Longer than 7 days	>7 days	Not used	yes	Met	Met	Met	Unmet	Unmet	Unmet	Unmet	Unmet	Unmet	Unmet	Unmet	Unmet	Unmet
EK0149	2014	Male	<2	<2	Involved	Not involved meating CritSite	Not involved meating CritSite	Not involved meating CritSite	Hot liquid	Unintentional	6-10	Partial thickness	4 days - 7 days	<=7 days	Used	yes	Met	Met	Met	Unmet	Unmet	Unmet	Unmet	Unmet	Unmet	Unmet	Unmet	Unmet	Unmet
EK0150	2014	Female	>=2	4-5	Involved	Not involved meating CritSite	Not involved meating CritSite	Not involved meating CritSite	Hot object	Unintentional	<=5	Partial thickness	Overnight -3 days	<=7 days	Not used	no	Met	Met	Unmet	Unmet	Unmet	Unmet	Unmet	Unmet	Unmet	Unmet	Unmet	Unmet	Unmet
EK0151	2014	Male	>=2	>=6	Not involved meating CritSite	Not involved meating CritSite	Involved	Not involved meating CritSite	Hot liquid	Unintentional	6-10	Partial thickness	4 days - 7 days	<=7 days	Not used	no	Met	Met	Unmet	Unmet	Unmet	Unmet	Unmet	Unmet	Unmet	Unmet	Unmet	Unmet	Unmet
EK0152	2014	Male	>=2	2-3	Not involved meating CritSite	Involved	Not involved meating CritSite	Involved	Hot liquid	Unintentional	6-10	Partial thickness	4 days - 7 days	<=7 days	Not used	no	Met	Met	Unmet	Unmet	Unmet	Unmet	Unmet	Unmet	Unmet	Unmet	Met	Unmet	Met
EK0153	2014	Female	>=2	2-3	Involved	Not involved meating CritSite	Not involved meating CritSite	Not involved meating CritSite	Hot liquid	Unintentional	<=5	Partial thickness	Overnight -3 days	<=7 days	Not used	no	Met	Met	Unmet	Unmet	Unmet	Unmet	Unmet	Unmet	Unmet	Unmet	Unmet	Unmet	Unmet
EK0154	2014	Female	>=2	2-3	Involved	Not involved meating CritSite	Not involved meating CritSite	Not involved meating CritSite	Hot object	Unintentional	<=5	Partial thickness	Overnight -3 days	<=7 days	Not used	no	Met	Met	Unmet	Unmet	Unmet	Unmet	Unmet	Unmet	Unmet	Unmet	Unmet	Unmet	Unmet
EK0155	2014	Male	>=2	4-5	Involved	Not involved meating CritSite	Not involved meating CritSite	Not involved meating CritSite	Fire/Flame	Unintentional	<=5	Partial thickness	Longer than 7 days	>7 days	Not used	yes	Met	Met	Unmet	Unmet	Unmet	Unmet	Unmet	Unmet	Unmet	Unmet	Unmet	Unmet	Unmet
EK0156	2014	Male	<2	<2	Involved	Not involved meating CritSite	Not involved meating CritSite	Not involved meating CritSite	Hot liquid	Unintentional	<=5	Partial thickness	Overnight -3 days	<=7 days	Used	yes	Met	Met	Met	Unmet	Unmet	Unmet	Unmet	Unmet	Unmet	Unmet	Unmet	Unmet	Unmet
EK0158	2014	Male	>=2	>=6	Involved	Not involved meating CritSite	Not involved meating CritSite	Not involved meating CritSite	Hot liquid	Unintentional	11-15	Partial thickness	Longer than 7 days	>7 days	Used	yes	Met	Met	Unmet	Unmet	Unmet	Unmet	Unmet	Unmet	Unmet	Unmet	Unmet	Unmet	Unmet
EK0159	2014	Male	<2	<2	Involved	Not involved meating CritSite	Not involved meating CritSite	Not involved meating CritSite	Hot liquid	Unintentional	<=5	Partial thickness	Overnight -3 days	<=7 days	Not used	no	Met	Met	Met	Unmet	Unmet	Unmet	Unmet	Unmet	Unmet	Unmet	Unmet	Unmet	Unmet
EK0160	2014	Male	<2	<2	Involved	Not involved meating CritSite	Not involved meating CritSite	Not involved meating CritSite	Hot liquid	Unintentional	6-10	Partial thickness	4 days - 7 days	<=7 days	Not used	no	Met	Met	Met	Unmet	Unmet	Unmet	Unmet	Unmet	Unmet	Unmet	Unmet	Unmet	Unmet
EK0161	2014	Male	>=2	>=6	Not Involved	Not Involved	Not Involved	Not Involved	Hot liquid	Unintentional	6-10	Partial thickness	Overnight -3 days	<=7 days	Not used	no	Unmet	Unmet	Unmet	Unmet	Unmet	Unmet	Unmet	Unmet	Unmet	Unmet	Unmet	Unmet	Unmet
EK0162	2014	Male	>=2	4-5	Involved	Not involved meating CritSite	Not involved meating CritSite	Not involved meating CritSite	Hot liquid	Unintentional	<=5	Partial thickness	Overnight -3 days	<=7 days	Not used	no	Met	Met	Unmet	Unmet	Unmet	Unmet	Unmet	Unmet	Unmet	Unmet	Unmet	Unmet	Unmet
EK0163	2014	Male	>=2	2-3	Not Involved	Not Involved	Not Involved	Not Involved	Hot liquid	Unintentional	<=5	Partial thickness	4 days - 7 days	<=7 days	Not used	no	Unmet	Unmet	Unmet	Unmet	Unmet	Unmet	Unmet	Unmet	Unmet	Unmet	Unmet	Unmet	Unmet
EK0164	2014	Female	<2	<2	Not Involved	Not Involved	Not Involved	Not Involved	Hot liquid	Unintentional	<=5	Partial thickness	Overnight -3 days	<=7 days	Not used	no	Met	Unmet	Met	Unmet	Unmet	Unmet	Unmet	Unmet	Unmet	Unmet	Unmet	Unmet	Unmet
EK0166	2014	Female	>=2	2-3	Not involved meating CritSite	Not involved meating CritSite	Not involved meating CritSite	Involved	Hot liquid	Unintentional	<=5	Partial thickness	Overnight -3 days	<=7 days	Not used	no	Met	Met	Unmet	Unmet	Unmet	Unmet	Unmet	Unmet	Unmet	Unmet	Unmet	Unmet	Unmet
EK0167	2014	Female	>=2	2-3	Involved	Not involved meating CritSite	Not involved meating CritSite	Not involved meating CritSite	Hot liquid	Unintentional	<=5	Partial thickness	Overnight -3 days	<=7 days	Not used	no	Met	Met	Unmet	Unmet	Unmet	Unmet	Unmet	Unmet	Unmet	Unmet	Unmet	Unmet	Unmet
EK0168	2014	Male	<2	<2	Involved	Involved	Not involved meating CritSite	Not involved meating CritSite	Fire/Flame	Unintentional	6-10	Partial thickness	Longer than 7 days	>7 days	Used	yes	Met	Met	Met	Unmet	Unmet	Unmet	Unmet	Unmet	Unmet	Unmet	Unmet	Unmet	Unmet
EK0169	2014	Male	<2	<2	Not involved meating CritSite	Involved	Not involved meating CritSite	Not involved meating CritSite	Hot liquid	Unintentional	<=5	Partial thickness	Overnight -3 days	<=7 days	Not used	no	Met	Met	Met	Unmet	Unmet	Unmet	Unmet	Unmet	Unmet	Unmet	Unmet	Unmet	Unmet
EK0170	2014	Male	>=2	>=6	Involved	Involved	Not involved meating CritSite	Not involved meating CritSite	Fire/Flame	Unintentional	6-10	Partial thickness	Longer than 7 days	>7 days	Not used	yes	Met	Met	Unmet	Unmet	Unmet	Unmet	Met	Unmet	Unmet	Unmet	Unmet	Unmet	Met
EK0171	2014	Male	>=2	2-3	Not involved meating CritSite	Involved	Not involved meating CritSite	Involved	Hot liquid	Unintentional	6-10	Partial thickness	4 days - 7 days	<=7 days	Not used	no	Met	Met	Unmet	Unmet	Unmet	Unmet	Unmet	Unmet	Unmet	Unmet	Unmet	Unmet	Unmet
EK0172	2014	Male	>=2	>=6	Involved	Not involved meating CritSite	Not involved meating CritSite	Not involved meating CritSite	Hot object	Unintentional	<=5	Partial thickness	Overnight -3 days	<=7 days	Not used	no	Met	Met	Unmet	Unmet	Unmet	Unmet	Unmet	Unmet	Unmet	Unmet	Unmet	Unmet	Unmet
EK0173	2014	Female	>=2	2-3	Not involved meating CritSite	Not involved meating CritSite	Not involved meating CritSite	Involved	Hot liquid	Unintentional	11-15	Partial thickness	Longer than 7 days	>7 days	Used	yes	Met	Met	Unmet	Unmet	Unmet	Unmet	Unmet	Unmet	Unmet	Unmet	Unmet	Unmet	Unmet
EK0174	2014	Female	>=2	>=6	Involved	Not involved meating CritSite	Not involved meating CritSite	Not involved meating CritSite	Hot liquid	Assault	<=5	Partial thickness	No Overnight	<=7 days	Not used	no	Met	Met	Unmet	Unmet	Unmet	Unmet	Unmet	Met	Unmet	Met	Unmet	Unmet	Met
EK0175	2014	Male	<2	<2	Not involved meating CritSite	Involved	Not involved meating CritSite	Not involved meating CritSite	Hot liquid	Unintentional	<=5	Partial thickness	Overnight -3 days	<=7 days	Not used	no	Met	Met	Met	Unmet	Unmet	Unmet	Unmet	Unmet	Unmet	Unmet	Unmet	Unmet	Unmet
EK0176	2014	Male	>=2	>=6	Involved	Not involved meating CritSite	Not involved meating CritSite	Not involved meating CritSite	Hot liquid	Unintentional	6-10	Partial thickness	Overnight -3 days	<=7 days	Not used	no	Met	Met	Unmet	Unmet	Unmet	Unmet	Unmet	Unmet	Unmet	Unmet	Unmet	Unmet	Unmet
EK0177	2014	Male	>=2	>=6	Not involved meating CritSite	Involved	Not involved meating CritSite	Not involved meating CritSite	Hot object	Unintentional	<=5	Partial thickness	Overnight -3 days	<=7 days	Not used	no	Met	Met	Unmet	Unmet	Unmet	Unmet	Unmet	Unmet	Unmet	Unmet	Unmet	Unmet	Unmet
EK0178	2014	Male	>=2	>=6	Not involved meating CritSite	Not involved meating CritSite	Involved	Not involved meating CritSite	Hot liquid	Unintentional	11-15	Full thickness	Longer than 7 days	>7 days	Used	yes	Met	Met	Unmet	Unmet	Unmet	Unmet	Unmet	Unmet	Unmet	Unmet	Unmet	Unmet	Unmet
EK0179	2014	Female	>=2	2-3	Not involved meating CritSite	Involved	Not involved meating CritSite	Involved	Hot liquid	Unintentional	6-10	Full thickness	Overnight -3 days	<=7 days	Used	yes	Met	Met	Unmet	Unmet	Unmet	Unmet	Unmet	Unmet	Unmet	Unmet	Unmet	Unmet	Unmet
EK0180	2014	Male	<2	<2	Not involved meating CritSite	Not involved meating CritSite	Not involved meating CritSite	Involved	Hot liquid	Unintentional	6-10	Partial thickness	Longer than 7 days	>7 days	Used	yes	Met	Met	Met	Unmet	Unmet	Unmet	Unmet	Unmet	Unmet	Unmet	Unmet	Unmet	Unmet
EK0181	2014	Female	<2	<2	Not involved meating CritSite	Involved	Not involved meating CritSite	Not involved meating CritSite	Hot liquid	Unintentional	<=5	Partial thickness	4 days - 7 days	<=7 days	Not used	no	Met	Met	Met	Unmet	Unmet	Unmet	Unmet	Unmet	Unmet	Unmet	Unmet	Unmet	Unmet
EK0183	2014	Male	<2	<2	Involved	Not involved meating CritSite	Not involved meating CritSite	Not involved meating CritSite	Hot object	Unintentional	<=5	Full thickness	No Overnight	<=7 days	Not used	no	Met	Met	Met	Unmet	Unmet	Unmet	Unmet	Unmet	Unmet	Unmet	Unmet	Unmet	Unmet
EK0184	2014	Male	<2	<2	Involved	Not involved meating CritSite	Not involved meating CritSite	Not involved meating CritSite	Hot liquid	Unintentional	<=5	Partial thickness	Overnight -3 days	<=7 days	Not used	no	Met	Met	Met	Unmet	Unmet	Unmet	Unmet	Unmet	Unmet	Unmet	Unmet	Unmet	Unmet
EK0185	2014	Female	<2	<2	Involved	Not involved meating CritSite	Not involved meating CritSite	Not involved meating CritSite	Hot liquid	Unintentional	<=5	Partial thickness	Overnight -3 days	<=7 days	Not used	no	Met	Met	Met	Unmet	Unmet	Unmet	Unmet	Unmet	Unmet	Unmet	Unmet	Unmet	Unmet
EK0187	2014	Female	<2	<2	Not Involved	Not Involved	Not Involved	Not Involved	Hot liquid	Unintentional	<=5	Unknown	Overnight -3 days	<=7 days	Not used	no	Met	Unmet	Met	Unmet	Unmet	Unmet	Unmet	Unmet	Unmet	Unmet	Unmet	Unmet	Unmet
EK0188	2014	Male	<2	<2	Not involved meating CritSite	Not involved meating CritSite	Not involved meating CritSite	Involved	Hot liquid	Unintentional	6-10	Partial thickness	Overnight -3 days	<=7 days	Not used	no	Met	Met	Met	Unmet	Unmet	Unmet	Unmet	Unmet	Unmet	Unmet	Unmet	Unmet	Unmet
EK0189	2014	Male	<2	<2	Involved	Not involved meating CritSite	Not involved meating CritSite	Not involved meating CritSite	Hot liquid	Unintentional	<=5	Partial thickness	Overnight -3 days	<=7 days	Not used	no	Met	Met	Met	Unmet	Unmet	Unmet	Unmet	Unmet	Unmet	Unmet	Unmet	Unmet	Unmet
EK0190	2014	Female	<2	<2	Involved	Not involved meating CritSite	Not involved meating CritSite	Not involved meating CritSite	Hot liquid	Unintentional	6-10	Partial thickness	Overnight -3 days	<=7 days	Not used	no	Met	Met	Met	Unmet	Unmet	Unmet	Unmet	Unmet	Unmet	Unmet	Met	Unmet	Met
EK0191	2014	Male	<2	<2	Not involved meating CritSite	Involved	Not involved meating CritSite	Involved	Hot liquid	Unintentional	6-10	Partial thickness	No Overnight	<=7 days	Not used	no	Met	Met	Met	Unmet	Unmet	Unmet	Unmet	Unmet	Unmet	Unmet	Unmet	Unmet	Unmet
EK0192	2014	Female	>=2	2-3	Not Involved	Not Involved	Not Involved	Not Involved	Hot liquid	Unintentional	<=5	Partial thickness	Overnight -3 days	<=7 days	Used	yes	Unmet	Unmet	Unmet	Unmet	Unmet	Unmet	Unmet	Unmet	Unmet	Unmet	Unmet	Unmet	Unmet
EK0193	2014	Female	>=2	2-3	Not Involved	Not Involved	Not Involved	Not Involved	Hot liquid	Assault	<=5	Partial thickness	Longer than 7 days	>7 days	Used	yes	Met	Unmet	Unmet	Unmet	Unmet	Unmet	Unmet	Met	Unmet	Met	Unmet	Unmet	Met
EK0194	2014	Female	<2	<2	Not Involved	Not Involved	Not Involved	Not Involved	Hot liquid	Unintentional	11-15	Partial thickness	Longer than 7 days	>7 days	Not used	yes	Met	Unmet	Met	Unmet	Unmet	Unmet	Unmet	Unmet	Unmet	Unmet	Unmet	Unmet	Met
EK0195	2014	Male	>=2	4-5	Not Involved	Not Involved	Not Involved	Not Involved	Hot liquid	Unintentional	11-15	Partial thickness	4 days - 7 days	<=7 days	Not used	no	Unmet	Unmet	Unmet	Unmet	Unmet	Unmet	Unmet	Unmet	Unmet	Unmet	Unmet	Unmet	Unmet
EK0196	2014	Female	<2	<2	Not involved meating CritSite	Involved	Involved	Not involved meating CritSite	Hot liquid	Unintentional	>20	Partial thickness	Longer than 7 days	>7 days	Used	yes	Met	Met	Met	Met	Met	Unmet	Unmet	Unmet	Unmet	Unmet	Unmet	Unmet	Met
EK0197	2014	Male	<2	<2	Involved	Not involved meating CritSite	Not involved meating CritSite	Not involved meating CritSite	Hot liquid	Unintentional	<=5	Partial thickness	Overnight -3 days	<=7 days	Not used	no	Met	Met	Met	Unmet	Unmet	Unmet	Unmet	Unmet	Unmet	Unmet	Unmet	Unmet	Unmet
EK0198	2014	Male	<2	<2	Involved	Not involved meating CritSite	Not involved meating CritSite	Not involved meating CritSite	Hot liquid	Unintentional	<=5	Partial thickness	4 days - 7 days	<=7 days	Not used	no	Met	Met	Met	Unmet	Unmet	Unmet	Unmet	Unmet	Unmet	Unmet	Unmet	Unmet	Unmet
EK0199	2014	Male	>=2	4-5	Not involved meating CritSite	Involved	Not involved meating CritSite	Not involved meating CritSite	Hot liquid	Unintentional	<=5	Partial thickness	Overnight -3 days	<=7 days	Not used	no	Met	Met	Unmet	Unmet	Unmet	Unmet	Unmet	Unmet	Unmet	Unmet	Unmet	Unmet	Unmet
EK0200	2014	Male	<2	<2	Not Involved	Not Involved	Not Involved	Not Involved	Hot liquid	Unintentional	<=5	Partial thickness	Overnight -3 days	<=7 days	Not used	no	Met	Unmet	Met	Unmet	Unmet	Unmet	Unmet	Unmet	Unmet	Unmet	Unmet	Unmet	Unmet
EK0201	2014	Male	>=2	2-3	Not Involved	Not Involved	Not Involved	Not Involved	Hot liquid	Unintentional	<=5	Partial thickness	Overnight -3 days	<=7 days	Used	yes	Unmet	Unmet	Unmet	Unmet	Unmet	Unmet	Unmet	Unmet	Unmet	Unmet	Unmet	Unmet	Unmet
EK0202	2014	Female	<2	<2	Involved	Not involved meating CritSite	Not involved meating CritSite	Not involved meating CritSite	Hot liquid	Unintentional	<=5	Partial thickness	Overnight -3 days	<=7 days	Not used	no	Met	Met	Met	Unmet	Unmet	Unmet	Unmet	Unmet	Unmet	Unmet	Unmet	Unmet	Unmet
EK0203	2014	Female	>=2	2-3	Not involved meating CritSite	Involved	Not involved meating CritSite	Not involved meating CritSite	Electrical or chemical	Unintentional	<=5	Full thickness	Overnight -3 days	<=7 days	Used	yes	Met	Met	Unmet	Unmet	Unmet	Unmet	Unmet	Met	Met	Unmet	Unmet	Unmet	Met
EK0204	2014	Male	<2	<2	Involved	Not involved meating CritSite	Not involved meating CritSite	Not involved meating CritSite	Hot liquid	Unintentional	<=5	Partial thickness	Overnight -3 days	<=7 days	Not used	no	Met	Met	Met	Unmet	Unmet	Unmet	Unmet	Unmet	Unmet	Unmet	Unmet	Unmet	Unmet
EK0205	2014	Male	>=2	2-3	Not Involved	Not Involved	Not Involved	Not Involved	Hot object	Unintentional	<=5	Partial thickness	Overnight -3 days	<=7 days	Not used	no	Unmet	Unmet	Unmet	Unmet	Unmet	Unmet	Unmet	Unmet	Unmet	Unmet	Unmet	Unmet	Unmet
EK0206	2014	Male	>=2	2-3	Involved	Not involved meating CritSite	Not involved meating CritSite	Not involved meating CritSite	Hot liquid	Unintentional	6-10	Partial thickness	Overnight -3 days	<=7 days	Not used	no	Met	Met	Unmet	Unmet	Unmet	Unmet	Unmet	Unmet	Unmet	Unmet	Unmet	Unmet	Unmet
EK0207	2014	Male	<2	<2	Not Involved	Not Involved	Not Involved	Not Involved	Hot liquid	Unintentional	6-10	Partial thickness	Longer than 7 days	>7 days	Used	yes	Met	Unmet	Met	Unmet	Unmet	Unmet	Unmet	Unmet	Unmet	Unmet	Unmet	Unmet	Unmet
EK0208	2014	Female	>=2	4-5	Involved	Not involved meating CritSite	Not involved meating CritSite	Not involved meating CritSite	Hot liquid	Unintentional	<=5	Partial thickness	Overnight -3 days	<=7 days	Not used	no	Met	Met	Unmet	Unmet	Unmet	Unmet	Unmet	Unmet	Unmet	Unmet	Unmet	Unmet	Unmet
EK0209	2014	Female	<2	<2	Involved	Not involved meating CritSite	Not involved meating CritSite	Not involved meating CritSite	Hot liquid	Unintentional	<=5	Unknown	Overnight -3 days	<=7 days	Not used	no	Met	Met	Met	Unmet	Unmet	Unmet	Unmet	Unmet	Unmet	Unmet	Unmet	Unmet	Unmet
EK0210	2014	Male	>=2	>=6	Involved	Involved	Not involved meating CritSite	Not involved meating CritSite	Fire/Flame	Unintentional	<=5	Partial thickness	Longer than 7 days	>7 days	Not used	yes	Met	Met	Unmet	Unmet	Unmet	Unmet	Unmet	Unmet	Unmet	Unmet	Unmet	Unmet	Unmet
EK0211	2014	Female	<2	<2	Involved	Not involved meating CritSite	Not involved meating CritSite	Not involved meating CritSite	Hot liquid	Unintentional	6-10	Partial thickness	Overnight -3 days	<=7 days	Not used	no	Met	Met	Met	Unmet	Unmet	Unmet	Unmet	Unmet	Unmet	Unmet	Unmet	Unmet	Unmet
EK0212	2014	Male	<2	<2	Not involved meating CritSite	Not involved meating CritSite	Not involved meating CritSite	Involved	Hot liquid	Unintentional	>20	Partial thickness	Longer than 7 days	>7 days	Used	yes	Met	Met	Met	Met	Met	Unmet	Unmet	Unmet	Unmet	Unmet	Unmet	Unmet	Met
EK0213	2014	Male	<2	<2	Not Involved	Not Involved	Not Involved	Not Involved	Hot liquid	Unintentional	<=5	Partial thickness	Overnight -3 days	<=7 days	Not used	no	Met	Unmet	Met	Unmet	Unmet	Unmet	Unmet	Unmet	Unmet	Unmet	Unmet	Unmet	Unmet
EK0214	2014	Male	>=2	>=6	Not Involved	Not Involved	Not Involved	Not Involved	Fire/Flame	Unintentional	6-10	Unknown	4 days - 7 days	<=7 days	Not used	no	Met	Unmet	Unmet	Unmet	Unmet	Unmet	Met	Unmet	Unmet	Unmet	Unmet	Unmet	Met
EK0215	2014	Female	<2	<2	Not Involved	Not Involved	Not Involved	Not Involved	Hot liquid	Unintentional	16-20	Partial thickness	Longer than 7 days	>7 days	Not used	yes	Met	Unmet	Met	Met	Met	Unmet	Unmet	Unmet	Unmet	Unmet	Unmet	Unmet	Met
EK0216	2014	Female	>=2	>=6	Not involved meating CritSite	Not involved meating CritSite	Involved	Involved	Fire/Flame	Assault	>20	Partial thickness	Longer than 7 days	>7 days	Used	yes	Met	Met	Unmet	Met	Met	Unmet	Unmet	Met	Unmet	Met	Unmet	Unmet	Met
EK0217	2014	Male	<2	<2	Not involved meating CritSite	Not involved meating CritSite	Not involved meating CritSite	Involved	Hot liquid	Unintentional	16-20	Partial thickness	Overnight -3 days	<=7 days	Not used	no	Met	Met	Met	Met	Met	Unmet	Unmet	Unmet	Unmet	Unmet	Unmet	Unmet	Met
EK0218	2014	Female	<2	<2	Not involved meating CritSite	Not involved meating CritSite	Not involved meating CritSite	Involved	Hot liquid	Unintentional	16-20	Partial thickness	4 days - 7 days	<=7 days	Not used	no	Met	Met	Met	Met	Met	Unmet	Unmet	Unmet	Unmet	Unmet	Unmet	Unmet	Met
EK0219	2014	Male	<2	<2	Not involved meating CritSite	Involved	Not involved meating CritSite	Not involved meating CritSite	Hot liquid	Unintentional	6-10	Partial thickness	No Overnight	<=7 days	Not used	no	Met	Met	Met	Unmet	Unmet	Unmet	Unmet	Unmet	Unmet	Unmet	Unmet	Unmet	Unmet
EK0220	2014	Female	<2	<2	Involved	Not involved meating CritSite	Not involved meating CritSite	Not involved meating CritSite	Hot liquid	Unintentional	11-15	Partial thickness	Longer than 7 days	>7 days	Used	yes	Met	Met	Met	Unmet	Unmet	Unmet	Unmet	Unmet	Unmet	Unmet	Unmet	Unmet	Unmet
EK0221	2014	Male	<2	<2	Not involved meating CritSite	Involved	Not involved meating CritSite	Involved	Hot liquid	Unintentional	<=5	Partial thickness	Overnight -3 days	<=7 days	Used	yes	Met	Met	Met	Unmet	Unmet	Unmet	Unmet	Unmet	Unmet	Unmet	Unmet	Unmet	Unmet
EK0222	2014	Female	<2	<2	Not involved meating CritSite	Involved	Not involved meating CritSite	Not involved meating CritSite	Hot liquid	Unintentional	6-10	Partial thickness	Overnight -3 days	<=7 days	Not used	no	Met	Met	Met	Unmet	Unmet	Unmet	Unmet	Unmet	Unmet	Unmet	Unmet	Unmet	Unmet
EK0223	2014	Female	>=2	2-3	Not involved meating CritSite	Not involved meating CritSite	Not involved meating CritSite	Involved	Hot liquid	Unintentional	11-15	Partial thickness	4 days - 7 days	<=7 days	Used	yes	Met	Met	Unmet	Unmet	Unmet	Unmet	Unmet	Unmet	Unmet	Unmet	Unmet	Unmet	Unmet
EK0224	2014	Female	>=2	2-3	Not involved meating CritSite	Involved	Not involved meating CritSite	Not involved meating CritSite	Hot liquid	Unintentional	6-10	Partial thickness	Overnight -3 days	<=7 days	Not used	no	Met	Met	Unmet	Unmet	Unmet	Unmet	Unmet	Unmet	Unmet	Unmet	Unmet	Unmet	Unmet
EK0225	2014	Female	>=2	>=6	Involved	Involved	Not involved meating CritSite	Not involved meating CritSite	Hot liquid	Unintentional	6-10	Partial thickness	4 days - 7 days	<=7 days	Not used	no	Met	Met	Unmet	Unmet	Unmet	Unmet	Unmet	Unmet	Unmet	Unmet	Unmet	Unmet	Unmet
EK0226	2014	Female	>=2	>=6	Not involved meating CritSite	Not involved meating CritSite	Not involved meating CritSite	Involved	Hot liquid	Unintentional	<=5	Partial thickness	4 days - 7 days	<=7 days	Not used	no	Met	Met	Unmet	Unmet	Unmet	Unmet	Unmet	Unmet	Unmet	Unmet	Unmet	Unmet	Unmet
EK0227	2014	Male	<2	<2	Involved	Not involved meating CritSite	Not involved meating CritSite	Not involved meating CritSite	Hot liquid	Unintentional	6-10	Partial thickness	4 days - 7 days	<=7 days	Not used	no	Met	Met	Met	Unmet	Unmet	Unmet	Unmet	Unmet	Unmet	Unmet	Unmet	Unmet	Unmet
EK0228	2014	Female	>=2	>=6	Not involved meating CritSite	Not involved meating CritSite	Involved	Not involved meating CritSite	Hot liquid	Unintentional	11-15	Partial thickness	4 days - 7 days	<=7 days	Used	yes	Met	Met	Unmet	Unmet	Unmet	Unmet	Unmet	Unmet	Unmet	Unmet	Unmet	Unmet	Unmet
EK0229	2014	Male	>=2	2-3	Not involved meating CritSite	Involved	Not involved meating CritSite	Not involved meating CritSite	Hot liquid	Unintentional	<=5	Partial thickness	4 days - 7 days	<=7 days	Not used	no	Met	Met	Unmet	Unmet	Unmet	Unmet	Unmet	Unmet	Unmet	Unmet	Unmet	Unmet	Unmet
EK0230	2014	Male	>=2	2-3	Not Involved	Not Involved	Not Involved	Not Involved	Hot liquid	Unintentional	11-15	Partial thickness	Longer than 7 days	>7 days	Not used	yes	Unmet	Unmet	Unmet	Unmet	Unmet	Unmet	Unmet	Unmet	Unmet	Unmet	Unmet	Unmet	Unmet
EK0231	2014	Male	<2	<2	Not Involved	Not Involved	Not Involved	Not Involved	Hot liquid	Unintentional	6-10	Partial thickness	Overnight -3 days	<=7 days	Not used	no	Met	Unmet	Met	Unmet	Unmet	Unmet	Unmet	Unmet	Unmet	Unmet	Unmet	Unmet	Unmet
EK0232	2014	Female	>=2	2-3	Not involved meating CritSite	Not involved meating CritSite	Involved	Involved	Hot liquid	Unintentional	16-20	Partial thickness	4 days - 7 days	<=7 days	Used	yes	Met	Met	Unmet	Met	Met	Unmet	Unmet	Unmet	Unmet	Unmet	Unmet	Unmet	Met
EK0233	2014	Male	<2	<2	Involved	Involved	Not involved meating CritSite	Involved	Hot liquid	Unintentional	11-15	Partial thickness	4 days - 7 days	<=7 days	Used	yes	Met	Met	Met	Unmet	Unmet	Unmet	Unmet	Unmet	Unmet	Unmet	Unmet	Unmet	Unmet
EK0234	2014	Female	<2	<2	Involved	Involved	Not involved meating CritSite	Not involved meating CritSite	Fire/Flame	Unintentional	6-10	Partial thickness	4 days - 7 days	<=7 days	Not used	no	Met	Met	Met	Unmet	Unmet	Unmet	Unmet	Unmet	Unmet	Unmet	Unmet	Unmet	Unmet
EK0235	2014	Female	<2	<2	Not involved meating CritSite	Not involved meating CritSite	Not involved meating CritSite	Involved	Hot liquid	Unintentional	6-10	Partial thickness	4 days - 7 days	<=7 days	Not used	no	Met	Met	Met	Unmet	Unmet	Unmet	Unmet	Unmet	Unmet	Unmet	Unmet	Unmet	Unmet
EK0236	2014	Male	>=2	2-3	Not Involved	Not Involved	Not Involved	Not Involved	Hot liquid	Unintentional	6-10	Partial thickness	4 days - 7 days	<=7 days	Not used	no	Unmet	Unmet	Unmet	Unmet	Unmet	Unmet	Unmet	Unmet	Unmet	Unmet	Unmet	Unmet	Unmet
EK0237	2014	Female	<2	<2	Not Involved	Not Involved	Not Involved	Not Involved	Hot liquid	Unintentional	6-10	Partial thickness	4 days - 7 days	<=7 days	Not used	no	Met	Unmet	Met	Unmet	Unmet	Unmet	Unmet	Unmet	Unmet	Unmet	Unmet	Unmet	Unmet
EK0238	2014	Female	>=2	2-3	Involved	Involved	Not involved meating CritSite	Involved	Fire/Flame	Unintentional	<=5	Partial thickness	Overnight -3 days	<=7 days	Not used	no	Met	Met	Unmet	Unmet	Unmet	Unmet	Unmet	Unmet	Unmet	Unmet	Unmet	Unmet	Unmet
EK0239	2014	Male	>=2	2-3	Not involved meating CritSite	Not involved meating CritSite	Involved	Not involved meating CritSite	Hot liquid	Assault	6-10	Partial thickness	4 days - 7 days	<=7 days	Not used	no	Met	Met	Unmet	Unmet	Unmet	Unmet	Unmet	Met	Unmet	Met	Unmet	Unmet	Met
EK0240	2014	Male	<2	<2	Not involved meating CritSite	Involved	Not involved meating CritSite	Not involved meating CritSite	Fire/Flame	Unintentional	<=5	Full thickness	Overnight -3 days	<=7 days	Not used	no	Met	Met	Met	Unmet	Unmet	Unmet	Unmet	Unmet	Unmet	Unmet	Unmet	Unmet	Unmet
EK0241	2014	Female	>=2	4-5	Not involved meating CritSite	Involved	Not involved meating CritSite	Not involved meating CritSite	Electrical or chemical	Unintentional	<=5	Full thickness	Overnight -3 days	<=7 days	Not used	no	Met	Met	Unmet	Unmet	Unmet	Unmet	Unmet	Met	Met	Unmet	Unmet	Unmet	Met
EK0242	2014	Male	>=2	4-5	Involved	Not involved meating CritSite	Not involved meating CritSite	Not involved meating CritSite	Hot liquid	Unintentional	<=5	Partial thickness	4 days - 7 days	<=7 days	Not used	no	Met	Met	Unmet	Unmet	Unmet	Unmet	Unmet	Unmet	Unmet	Unmet	Unmet	Unmet	Unmet
EK0244	2014	Male	>=2	2-3	Involved	Not involved meating CritSite	Not involved meating CritSite	Not involved meating CritSite	Hot liquid	Unintentional	11-15	Partial thickness	Longer than 7 days	>7 days	Used	yes	Met	Met	Unmet	Unmet	Unmet	Unmet	Unmet	Unmet	Unmet	Unmet	Unmet	Unmet	Unmet
EK0245	2014	Male	<2	<2	Involved	Not involved meating CritSite	Not involved meating CritSite	Not involved meating CritSite	Hot liquid	Unintentional	6-10	Partial thickness	Overnight -3 days	<=7 days	Not used	no	Met	Met	Met	Unmet	Unmet	Unmet	Unmet	Unmet	Unmet	Unmet	Unmet	Unmet	Unmet
EK0246	2014	Female	>=2	2-3	Not involved meating CritSite	Not involved meating CritSite	Not involved meating CritSite	Involved	Hot liquid	Unintentional	11-15	Partial thickness	Longer than 7 days	>7 days	Used	yes	Met	Met	Unmet	Unmet	Unmet	Unmet	Unmet	Unmet	Unmet	Unmet	Unmet	Unmet	Unmet
EK0247	2014	Female	<2	<2	Not Involved	Not Involved	Not Involved	Not Involved	Hot liquid	Unintentional	<=5	Partial thickness	Overnight -3 days	<=7 days	Not used	no	Met	Unmet	Met	Unmet	Unmet	Unmet	Unmet	Unmet	Unmet	Unmet	Unmet	Unmet	Unmet
EK0248	2014	Female	>=2	>=6	Not involved meating CritSite	Involved	Not involved meating CritSite	Not involved meating CritSite	Hot liquid	Unintentional	6-10	Partial thickness	No Overnight	<=7 days	Used	yes	Met	Met	Unmet	Unmet	Unmet	Unmet	Unmet	Unmet	Unmet	Unmet	Unmet	Unmet	Unmet
EK0249	2014	Male	<2	<2	Not involved meating CritSite	Involved	Not involved meating CritSite	Involved	Hot liquid	Unintentional	<=5	Partial thickness	Overnight -3 days	<=7 days	Not used	no	Met	Met	Met	Unmet	Unmet	Unmet	Unmet	Unmet	Unmet	Unmet	Unmet	Unmet	Unmet
EK0250	2014	Female	<2	<2	Not Involved	Not Involved	Not Involved	Not Involved	Hot liquid	Unintentional	11-15	Partial thickness	4 days - 7 days	<=7 days	Not used	no	Met	Unmet	Met	Unmet	Unmet	Unmet	Unmet	Unmet	Unmet	Unmet	Unmet	Unmet	Unmet
EK0251	2014	Female	<2	<2	Not involved meating CritSite	Involved	Not involved meating CritSite	Not involved meating CritSite	Hot liquid	Unintentional	<=5	Partial thickness	Overnight -3 days	<=7 days	Used	yes	Met	Met	Met	Unmet	Unmet	Unmet	Unmet	Unmet	Unmet	Unmet	Met	Unmet	Met
EK0252	2013	Male	<2	<2	Involved	Not involved meating CritSite	Not involved meating CritSite	Not involved meating CritSite	Hot liquid	Unintentional	<=5	Partial thickness	Overnight -3 days	<=7 days	Not used	no	Met	Met	Met	Unmet	Unmet	Unmet	Unmet	Unmet	Unmet	Unmet	Unmet	Unmet	Unmet
EK0253	2013	Female	<2	<2	Involved	Not involved meating CritSite	Not involved meating CritSite	Involved	Hot liquid	Unintentional	6-10	Partial thickness	Overnight -3 days	<=7 days	Not used	no	Met	Met	Met	Unmet	Unmet	Unmet	Unmet	Unmet	Unmet	Unmet	Unmet	Unmet	Unmet
EK0254	2013	Male	>=2	4-5	Not Involved	Not Involved	Not Involved	Not Involved	Hot liquid	Unintentional	16-20	Partial thickness	Longer than 7 days	>7 days	Not used	yes	Met	Unmet	Unmet	Met	Met	Unmet	Unmet	Unmet	Unmet	Unmet	Unmet	Unmet	Met
EK0255	2013	Male	>=2	2-3	Not involved meating CritSite	Not involved meating CritSite	Involved	Not involved meating CritSite	Hot object	Unintentional	<=5	Partial thickness	Overnight -3 days	<=7 days	Not used	no	Met	Met	Unmet	Unmet	Unmet	Unmet	Unmet	Unmet	Unmet	Unmet	Unmet	Unmet	Unmet
EK0256	2013	Female	>=2	>=6	Not involved meating CritSite	Involved	Not involved meating CritSite	Not involved meating CritSite	Electrical or chemical	Unintentional	<=5	Full thickness	Overnight -3 days	<=7 days	Not used	no	Met	Met	Unmet	Unmet	Unmet	Unmet	Unmet	Met	Met	Unmet	Unmet	Unmet	Met
EK0257	2013	Male	<2	<2	Involved	Not involved meating CritSite	Not involved meating CritSite	Not involved meating CritSite	Hot liquid	Unintentional	16-20	Partial thickness	Longer than 7 days	>7 days	Used	yes	Met	Met	Met	Met	Met	Unmet	Unmet	Unmet	Unmet	Unmet	Unmet	Unmet	Met
EK0258	2013	Male	>=2	2-3	Not involved meating CritSite	Not involved meating CritSite	Involved	Not involved meating CritSite	Hot liquid	Unintentional	6-10	Partial thickness	4 days - 7 days	<=7 days	Not used	no	Met	Met	Unmet	Unmet	Unmet	Unmet	Unmet	Unmet	Unmet	Unmet	Unmet	Unmet	Unmet
EK0259	2013	Male	<2	<2	Involved	Not involved meating CritSite	Not involved meating CritSite	Not involved meating CritSite	Hot liquid	Unintentional	<=5	Partial thickness	Overnight -3 days	<=7 days	Not used	no	Met	Met	Met	Unmet	Unmet	Unmet	Unmet	Unmet	Unmet	Unmet	Unmet	Unmet	Unmet
EK0261	2013	Male	<2	<2	Not involved meating CritSite	Involved	Not involved meating CritSite	Involved	Hot liquid	Unintentional	<=5	Partial thickness	Overnight -3 days	<=7 days	Used	yes	Met	Met	Met	Unmet	Unmet	Unmet	Unmet	Unmet	Unmet	Unmet	Unmet	Unmet	Unmet
EK0262	2013	Female	>=2	2-3	Involved	Not involved meating CritSite	Not involved meating CritSite	Involved	Hot liquid	Unintentional	<=5	Partial thickness	Overnight -3 days	<=7 days	Not used	no	Met	Met	Unmet	Unmet	Unmet	Unmet	Unmet	Unmet	Unmet	Unmet	Unmet	Unmet	Unmet
EK0263	2013	Male	<2	<2	Involved	Not involved meating CritSite	Not involved meating CritSite	Not involved meating CritSite	Hot liquid	Unintentional	<=5	Partial thickness	Overnight -3 days	<=7 days	Not used	no	Met	Met	Met	Unmet	Unmet	Unmet	Unmet	Unmet	Unmet	Unmet	Unmet	Unmet	Unmet
EK0264	2013	Male	<2	<2	Not Involved	Not Involved	Not Involved	Not Involved	Hot liquid	Unintentional	<=5	Partial thickness	Overnight -3 days	<=7 days	Not used	no	Met	Unmet	Met	Unmet	Unmet	Unmet	Unmet	Unmet	Unmet	Unmet	Unmet	Unmet	Unmet
EK0265	2013	Female	<2	<2	Involved	Not involved meating CritSite	Not involved meating CritSite	Not involved meating CritSite	Hot object	Unintentional	<=5	Partial thickness	4 days - 7 days	<=7 days	Not used	no	Met	Met	Met	Unmet	Unmet	Unmet	Unmet	Unmet	Unmet	Unmet	Unmet	Unmet	Unmet
EK0266	2013	Male	<2	<2	Not involved meating CritSite	Not involved meating CritSite	Not involved meating CritSite	Involved	Hot liquid	Unintentional	11-15	Partial thickness	4 days - 7 days	<=7 days	Used	yes	Met	Met	Met	Unmet	Unmet	Unmet	Unmet	Unmet	Unmet	Unmet	Unmet	Unmet	Unmet
EK0268	2013	Male	>=2	>=6	Not involved meating CritSite	Involved	Not involved meating CritSite	Not involved meating CritSite	Hot liquid	Unintentional	11-15	Partial thickness	Longer than 7 days	>7 days	Used	yes	Met	Met	Unmet	Unmet	Unmet	Unmet	Unmet	Unmet	Unmet	Unmet	Unmet	Unmet	Unmet
EK0269	2013	Male	>=2	>=6	Not involved meating CritSite	Not involved meating CritSite	Involved	Not involved meating CritSite	Hot liquid	Unintentional	6-10	Partial thickness	4 days - 7 days	<=7 days	Not used	no	Met	Met	Unmet	Unmet	Unmet	Unmet	Unmet	Unmet	Unmet	Unmet	Unmet	Unmet	Unmet
EK0270	2013	Female	>=2	2-3	Involved	Involved	Not involved meating CritSite	Involved	Fire/Flame	Unintentional	>20	Full thickness	Longer than 7 days	>7 days	Used	yes	Met	Met	Unmet	Met	Unmet	Met	Met	Unmet	Unmet	Unmet	Unmet	Unmet	Met
EK0271	2013	Female	<2	<2	Not involved meating CritSite	Involved	Not involved meating CritSite	Not involved meating CritSite	Hot liquid	Unintentional	<=5	Partial thickness	Overnight -3 days	<=7 days	Used	yes	Met	Met	Met	Unmet	Unmet	Unmet	Unmet	Unmet	Unmet	Unmet	Unmet	Unmet	Unmet
EK0272	2013	Female	<2	<2	Not Involved	Not Involved	Not Involved	Not Involved	Hot liquid	Unintentional	<=5	Partial thickness	No Overnight	<=7 days	Not used	no	Met	Unmet	Met	Unmet	Unmet	Unmet	Unmet	Unmet	Unmet	Unmet	Unmet	Unmet	Unmet
EK0273	2013	Male	<2	<2	Involved	Not involved meating CritSite	Not involved meating CritSite	Not involved meating CritSite	Hot liquid	Unintentional	<=5	Partial thickness	No Overnight	<=7 days	Used	yes	Met	Met	Met	Unmet	Unmet	Unmet	Unmet	Unmet	Unmet	Unmet	Unmet	Unmet	Unmet
EK0274	2013	Female	<2	<2	Not involved meating CritSite	Involved	Not involved meating CritSite	Not involved meating CritSite	Hot liquid	Unintentional	<=5	Partial thickness	Overnight -3 days	<=7 days	Not used	no	Met	Met	Met	Unmet	Unmet	Unmet	Unmet	Unmet	Unmet	Unmet	Unmet	Unmet	Unmet
EK0275	2013	Female	<2	<2	Involved	Not involved meating CritSite	Not involved meating CritSite	Not involved meating CritSite	Hot liquid	Unintentional	6-10	Partial thickness	Overnight -3 days	<=7 days	Not used	no	Met	Met	Met	Unmet	Unmet	Unmet	Unmet	Unmet	Unmet	Unmet	Unmet	Unmet	Unmet
EK0276	2013	Female	<2	<2	Not involved meating CritSite	Not involved meating CritSite	Not involved meating CritSite	Involved	Hot liquid	Unintentional	<=5	Partial thickness	Overnight -3 days	<=7 days	Not used	no	Met	Met	Met	Unmet	Unmet	Unmet	Unmet	Unmet	Unmet	Unmet	Unmet	Unmet	Unmet
EK0277	2013	Male	<2	<2	Not involved meating CritSite	Not involved meating CritSite	Not involved meating CritSite	Involved	Hot liquid	Unintentional	6-10	Partial thickness	Overnight -3 days	<=7 days	Used	yes	Met	Met	Met	Unmet	Unmet	Unmet	Unmet	Unmet	Unmet	Unmet	Unmet	Unmet	Unmet
EK0278	2013	Male	<2	<2	Involved	Not involved meating CritSite	Not involved meating CritSite	Involved	Hot liquid	Unintentional	<=5	Partial thickness	Overnight -3 days	<=7 days	Not used	no	Met	Met	Met	Unmet	Unmet	Unmet	Unmet	Unmet	Unmet	Unmet	Unmet	Unmet	Unmet
EK0279	2013	Female	<2	<2	Not involved meating CritSite	Involved	Not involved meating CritSite	Involved	Hot liquid	Unintentional	<=5	Partial thickness	Overnight -3 days	<=7 days	Used	yes	Met	Met	Met	Unmet	Unmet	Unmet	Unmet	Unmet	Unmet	Unmet	Unmet	Unmet	Unmet
EK0280	2013	Female	<2	<2	Not involved meating CritSite	Not involved meating CritSite	Not involved meating CritSite	Involved	Hot liquid	Unintentional	11-15	Partial thickness	4 days - 7 days	<=7 days	Not used	no	Met	Met	Met	Unmet	Unmet	Unmet	Unmet	Unmet	Unmet	Unmet	Unmet	Unmet	Unmet
EK0281	2013	Male	<2	<2	Not involved meating CritSite	Not involved meating CritSite	Not involved meating CritSite	Involved	Hot liquid	Unintentional	11-15	Partial thickness	4 days - 7 days	<=7 days	Not used	no	Met	Met	Met	Unmet	Unmet	Unmet	Unmet	Unmet	Unmet	Unmet	Met	Unmet	Met
EK0282	2013	Male	<2	<2	Not involved meating CritSite	Involved	Not involved meating CritSite	Involved	Hot liquid	Unintentional	11-15	Partial thickness	4 days - 7 days	<=7 days	Used	yes	Met	Met	Met	Unmet	Unmet	Unmet	Unmet	Unmet	Unmet	Unmet	Unmet	Unmet	Unmet
EK0283	2013	Female	>=2	4-5	Not involved meating CritSite	Not involved meating CritSite	Not involved meating CritSite	Involved	Hot liquid	Unintentional	6-10	Partial thickness	Overnight -3 days	<=7 days	Not used	no	Met	Met	Unmet	Unmet	Unmet	Unmet	Unmet	Unmet	Unmet	Unmet	Unmet	Unmet	Unmet
EK0284	2013	Male	>=2	2-3	Not involved meating CritSite	Involved	Not involved meating CritSite	Involved	Hot liquid	Unintentional	11-15	Partial thickness	Longer than 7 days	>7 days	Used	yes	Met	Met	Unmet	Unmet	Unmet	Unmet	Unmet	Unmet	Unmet	Unmet	Unmet	Unmet	Unmet
EK0285	2013	Male	>=2	4-5	Not Involved	Not Involved	Not Involved	Not Involved	Hot liquid	Unintentional	16-20	Full thickness	Longer than 7 days	>7 days	Not used	yes	Met	Unmet	Unmet	Met	Unmet	Met	Unmet	Unmet	Unmet	Unmet	Unmet	Unmet	Met
EK0286	2013	Male	>=2	>=6	Involved	Involved	Not involved meating CritSite	Involved	Hot liquid	Unintentional	>20	Partial thickness	Longer than 7 days	>7 days	Used	yes	Met	Met	Unmet	Met	Met	Unmet	Unmet	Unmet	Unmet	Unmet	Unmet	Unmet	Met
EK0287	2013	Male	<2	<2	Involved	Not involved meating CritSite	Not involved meating CritSite	Involved	Hot liquid	Unintentional	11-15	Partial thickness	Longer than 7 days	>7 days	Used	yes	Met	Met	Met	Unmet	Unmet	Unmet	Unmet	Unmet	Unmet	Unmet	Unmet	Unmet	Unmet
EK0288	2013	Female	<2	<2	Not involved meating CritSite	Involved	Not involved meating CritSite	Involved	Hot liquid	Unintentional	<=5	Partial thickness	No Overnight	<=7 days	Not used	no	Met	Met	Met	Unmet	Unmet	Unmet	Unmet	Unmet	Unmet	Unmet	Unmet	Unmet	Unmet
EK0289	2013	Female	>=2	2-3	Not involved meating CritSite	Involved	Involved	Not involved meating CritSite	Hot liquid	Unintentional	6-10	Partial thickness	Longer than 7 days	>7 days	Not used	yes	Met	Met	Unmet	Unmet	Unmet	Unmet	Unmet	Unmet	Unmet	Unmet	Unmet	Unmet	Unmet
EK0290	2013	Male	<2	<2	Not involved meating CritSite	Not involved meating CritSite	Not involved meating CritSite	Involved	Hot liquid	Unintentional	<=5	Partial thickness	Overnight -3 days	<=7 days	Not used	no	Met	Met	Met	Unmet	Unmet	Unmet	Unmet	Unmet	Unmet	Unmet	Unmet	Unmet	Unmet
EK0291	2013	Male	>=2	2-3	Not involved meating CritSite	Not involved meating CritSite	Involved	Involved	Hot liquid	Unintentional	11-15	Partial thickness	Longer than 7 days	>7 days	Used	yes	Met	Met	Unmet	Unmet	Unmet	Unmet	Unmet	Unmet	Unmet	Unmet	Unmet	Unmet	Unmet
EK0292	2013	Female	<2	<2	Not involved meating CritSite	Involved	Not involved meating CritSite	Not involved meating CritSite	Hot liquid	Unintentional	<=5	Partial thickness	Overnight -3 days	<=7 days	Used	yes	Met	Met	Met	Unmet	Unmet	Unmet	Unmet	Unmet	Unmet	Unmet	Unmet	Unmet	Unmet
EK0293	2013	Male	<2	<2	Not involved meating CritSite	Not involved meating CritSite	Not involved meating CritSite	Involved	Hot liquid	Unintentional	<=5	Unknown	4 days - 7 days	<=7 days	Not used	no	Met	Met	Met	Unmet	Unmet	Unmet	Unmet	Unmet	Unmet	Unmet	Unmet	Unmet	Unmet
EK0294	2013	Female	<2	<2	Not Involved	Not Involved	Not Involved	Not Involved	Hot liquid	Unintentional	11-15	Partial thickness	4 days - 7 days	<=7 days	Not used	no	Met	Unmet	Met	Unmet	Unmet	Unmet	Unmet	Unmet	Unmet	Unmet	Unmet	Unmet	Unmet
EK0295	2013	Female	>=2	2-3	Involved	Not involved meating CritSite	Not involved meating CritSite	Not involved meating CritSite	Hot liquid	Unintentional	>20	Partial thickness	Longer than 7 days	>7 days	Not used	yes	Met	Met	Unmet	Met	Met	Unmet	Unmet	Unmet	Unmet	Unmet	Unmet	Unmet	Met
EK0296	2013	Male	<2	<2	Involved	Not involved meating CritSite	Not involved meating CritSite	Involved	Hot liquid	Unintentional	>20	Partial thickness	Longer than 7 days	>7 days	Used	yes	Met	Met	Met	Met	Met	Unmet	Unmet	Unmet	Unmet	Unmet	Unmet	Unmet	Met
EK0297	2013	Female	>=2	2-3	Not involved meating CritSite	Involved	Not involved meating CritSite	Not involved meating CritSite	Electrical or chemical	Unintentional	<=5	Full thickness	Longer than 7 days	>7 days	Used	yes	Met	Met	Unmet	Unmet	Unmet	Unmet	Unmet	Met	Met	Unmet	Unmet	Unmet	Met
EK0298	2013	Male	>=2	>=6	Not involved meating CritSite	Not involved meating CritSite	Involved	Not involved meating CritSite	Hot liquid	Unintentional	<=5	Partial thickness	No Overnight	<=7 days	Not used	no	Met	Met	Unmet	Unmet	Unmet	Unmet	Unmet	Unmet	Unmet	Unmet	Unmet	Unmet	Unmet
EK0299	2013	Female	>=2	2-3	Not involved meating CritSite	Involved	Not involved meating CritSite	Not involved meating CritSite	Hot liquid	Unintentional	11-15	Partial thickness	Longer than 7 days	>7 days	Not used	yes	Met	Met	Unmet	Unmet	Unmet	Unmet	Unmet	Unmet	Unmet	Unmet	Unmet	Unmet	Unmet
EK0300	2013	Male	<2	<2	Involved	Involved	Not involved meating CritSite	Not involved meating CritSite	Hot object	Assault	6-10	Partial thickness	4 days - 7 days	<=7 days	Used	yes	Met	Met	Met	Unmet	Unmet	Unmet	Unmet	Met	Unmet	Met	Unmet	Unmet	Met
EK0301	2013	Female	<2	<2	Not involved meating CritSite	Not involved meating CritSite	Not involved meating CritSite	Involved	Hot liquid	Unintentional	6-10	Partial thickness	Overnight -3 days	<=7 days	Not used	no	Met	Met	Met	Unmet	Unmet	Unmet	Unmet	Unmet	Unmet	Unmet	Unmet	Unmet	Unmet
EK0302	2013	Female	<2	<2	Involved	Not involved meating CritSite	Not involved meating CritSite	Not involved meating CritSite	Hot liquid	Unintentional	6-10	Partial thickness	Overnight -3 days	<=7 days	Not used	no	Met	Met	Met	Unmet	Unmet	Unmet	Unmet	Unmet	Unmet	Unmet	Unmet	Unmet	Unmet
EK0303	2013	Male	<2	<2	Involved	Not involved meating CritSite	Not involved meating CritSite	Involved	Hot liquid	Unintentional	11-15	Partial thickness	Longer than 7 days	>7 days	Used	yes	Met	Met	Met	Unmet	Unmet	Unmet	Unmet	Unmet	Unmet	Unmet	Unmet	Unmet	Unmet
EK0304	2013	Male	<2	<2	Not Involved	Not Involved	Not Involved	Not Involved	Hot liquid	Unintentional	<=5	Partial thickness	4 days - 7 days	<=7 days	Used	yes	Met	Unmet	Met	Unmet	Unmet	Unmet	Unmet	Unmet	Unmet	Unmet	Unmet	Unmet	Unmet
EK0305	2013	Male	>=2	>=6	Not Involved	Not Involved	Not Involved	Not Involved	Fire/Flame	Unintentional	11-15	Full thickness	Longer than 7 days	>7 days	Used	yes	Unmet	Unmet	Unmet	Unmet	Unmet	Unmet	Unmet	Unmet	Unmet	Unmet	Unmet	Unmet	Unmet
EK0306	2013	Male	<2	<2	Not involved meating CritSite	Involved	Not involved meating CritSite	Involved	Hot liquid	Unintentional	<=5	Partial thickness	Overnight -3 days	<=7 days	Not used	no	Met	Met	Met	Unmet	Unmet	Unmet	Unmet	Unmet	Unmet	Unmet	Unmet	Unmet	Unmet
EK0309	2013	Male	>=2	4-5	Not involved meating CritSite	Involved	Not involved meating CritSite	Not involved meating CritSite	Hot object	Unintentional	6-10	Partial thickness	Longer than 7 days	>7 days	Used	yes	Met	Met	Unmet	Unmet	Unmet	Unmet	Unmet	Unmet	Unmet	Unmet	Unmet	Unmet	Unmet
EK0310	2013	Female	<2	<2	Involved	Not involved meating CritSite	Not involved meating CritSite	Not involved meating CritSite	Hot liquid	Unintentional	11-15	Partial thickness	4 days - 7 days	<=7 days	Not used	no	Met	Met	Met	Unmet	Unmet	Unmet	Unmet	Unmet	Unmet	Unmet	Unmet	Unmet	Unmet
EK0311	2013	Male	<2	<2	Involved	Not involved meating CritSite	Not involved meating CritSite	Not involved meating CritSite	Hot liquid	Unintentional	6-10	Partial thickness	Overnight -3 days	<=7 days	Not used	no	Met	Met	Met	Unmet	Unmet	Unmet	Unmet	Unmet	Unmet	Unmet	Unmet	Unmet	Unmet
EK0312	2013	Female	<2	<2	Involved	Not involved meating CritSite	Not involved meating CritSite	Not involved meating CritSite	Hot liquid	Unintentional	<=5	Partial thickness	Overnight -3 days	<=7 days	Not used	no	Met	Met	Met	Unmet	Unmet	Unmet	Unmet	Unmet	Unmet	Unmet	Unmet	Unmet	Unmet
EK0313	2013	Male	>=2	4-5	Not involved meating CritSite	Involved	Not involved meating CritSite	Not involved meating CritSite	Electrical or chemical	Unintentional	Unknown	Unknown	Overnight -3 days	<=7 days	Not used	no	Met	Met	Unmet	Unmet	Unmet	Unmet	Unmet	Met	Met	Unmet	Unmet	Unmet	Met
EK0314	2013	Male	>=2	>=6	Not involved meating CritSite	Not involved meating CritSite	Not involved meating CritSite	Involved	Fire/Flame	Unintentional	6-10	Partial thickness	Overnight -3 days	<=7 days	Used	yes	Met	Met	Unmet	Unmet	Unmet	Unmet	Unmet	Unmet	Unmet	Unmet	Unmet	Unmet	Unmet
EK0315	2013	Female	>=2	>=6	Not Involved	Not Involved	Not Involved	Not Involved	Fire/Flame	Assault	6-10	Partial thickness	Overnight -3 days	<=7 days	Not used	no	Met	Unmet	Unmet	Unmet	Unmet	Unmet	Unmet	Met	Unmet	Met	Unmet	Unmet	Met
EK0316	2013	Female	>=2	4-5	Not involved meating CritSite	Not involved meating CritSite	Not involved meating CritSite	Involved	Hot liquid	Unintentional	11-15	Partial thickness	Overnight -3 days	<=7 days	Not used	no	Met	Met	Unmet	Unmet	Unmet	Unmet	Unmet	Unmet	Unmet	Unmet	Unmet	Unmet	Unmet
EK0317	2013	Male	<2	<2	Not involved meating CritSite	Involved	Involved	Not involved meating CritSite	Hot liquid	Unintentional	16-20	Partial thickness	4 days - 7 days	<=7 days	Not used	no	Met	Met	Met	Met	Met	Unmet	Unmet	Unmet	Unmet	Unmet	Unmet	Unmet	Met
EK0318	2013	Female	<2	<2	Not Involved	Not Involved	Not Involved	Not Involved	Hot liquid	Unintentional	<=5	Partial thickness	Overnight -3 days	<=7 days	Not used	no	Met	Unmet	Met	Unmet	Unmet	Unmet	Unmet	Unmet	Unmet	Unmet	Unmet	Unmet	Unmet
EK0319	2013	Male	>=2	2-3	Not involved meating CritSite	Not involved meating CritSite	Not involved meating CritSite	Involved	Hot liquid	Unintentional	6-10	Partial thickness	Overnight -3 days	<=7 days	Used	yes	Met	Met	Unmet	Unmet	Unmet	Unmet	Unmet	Unmet	Unmet	Unmet	Unmet	Unmet	Unmet
EK0320	2013	Male	>=2	2-3	Involved	Not involved meating CritSite	Not involved meating CritSite	Involved	Hot liquid	Unintentional	6-10	Partial thickness	4 days - 7 days	<=7 days	Used	yes	Met	Met	Unmet	Unmet	Unmet	Unmet	Unmet	Unmet	Unmet	Unmet	Unmet	Unmet	Unmet
EK0322	2013	Female	<2	<2	Not involved meating CritSite	Not involved meating CritSite	Not involved meating CritSite	Involved	Hot liquid	Unintentional	<=5	Partial thickness	No Overnight	<=7 days	Not used	no	Met	Met	Met	Unmet	Unmet	Unmet	Unmet	Unmet	Unmet	Unmet	Unmet	Unmet	Unmet
EK0323	2013	Male	>=2	2-3	Not involved meating CritSite	Involved	Not involved meating CritSite	Involved	Hot liquid	Unintentional	11-15	Partial thickness	Longer than 7 days	>7 days	Used	yes	Met	Met	Unmet	Unmet	Unmet	Unmet	Unmet	Unmet	Unmet	Unmet	Unmet	Unmet	Unmet
EK0324	2013	Male	>=2	4-5	Not involved meating CritSite	Involved	Not involved meating CritSite	Involved	Hot liquid	Unintentional	11-15	Partial thickness	Longer than 7 days	>7 days	Used	yes	Met	Met	Unmet	Unmet	Unmet	Unmet	Unmet	Unmet	Unmet	Unmet	Unmet	Unmet	Unmet
EK0325	2013	Male	<2	<2	Not involved meating CritSite	Not involved meating CritSite	Not involved meating CritSite	Involved	Hot liquid	Unintentional	<=5	Partial thickness	Overnight -3 days	<=7 days	Used	yes	Met	Met	Met	Unmet	Unmet	Unmet	Unmet	Unmet	Unmet	Unmet	Unmet	Unmet	Unmet
EK0326	2013	Male	>=2	4-5	Involved	Not involved meating CritSite	Not involved meating CritSite	Not involved meating CritSite	Hot liquid	Unintentional	<=5	Partial thickness	Overnight -3 days	<=7 days	Not used	no	Met	Met	Unmet	Unmet	Unmet	Unmet	Unmet	Unmet	Unmet	Unmet	Unmet	Unmet	Unmet
EK0327	2013	Male	>=2	2-3	Not involved meating CritSite	Not involved meating CritSite	Involved	Not involved meating CritSite	Hot object	Unintentional	<=5	Partial thickness	Overnight -3 days	<=7 days	Not used	no	Met	Met	Unmet	Unmet	Unmet	Unmet	Unmet	Unmet	Unmet	Unmet	Unmet	Unmet	Unmet
EK0328	2013	Female	>=2	>=6	Not involved meating CritSite	Not involved meating CritSite	Not involved meating CritSite	Involved	Hot liquid	Unintentional	11-15	Partial thickness	Longer than 7 days	>7 days	Not used	yes	Met	Met	Unmet	Unmet	Unmet	Unmet	Unmet	Unmet	Unmet	Unmet	Unmet	Unmet	Unmet
EK0329	2013	Male	>=2	2-3	Not involved meating CritSite	Not involved meating CritSite	Not involved meating CritSite	Involved	Hot liquid	Unintentional	6-10	Partial thickness	Overnight -3 days	<=7 days	Used	yes	Met	Met	Unmet	Unmet	Unmet	Unmet	Unmet	Unmet	Unmet	Unmet	Unmet	Unmet	Unmet
EK0330	2013	Male	>=2	2-3	Involved	Not involved meating CritSite	Not involved meating CritSite	Not involved meating CritSite	Electrical or chemical	Unintentional	<=5	Partial thickness	No Overnight	<=7 days	Not used	no	Met	Met	Unmet	Unmet	Unmet	Unmet	Unmet	Met	Met	Unmet	Unmet	Unmet	Met
EK0331	2013	Female	>=2	2-3	Not involved meating CritSite	Not involved meating CritSite	Not involved meating CritSite	Involved	Hot liquid	Unintentional	6-10	Partial thickness	Overnight -3 days	<=7 days	Not used	no	Met	Met	Unmet	Unmet	Unmet	Unmet	Unmet	Unmet	Unmet	Unmet	Unmet	Unmet	Unmet
EK0332	2013	Male	<2	<2	Not involved meating CritSite	Not involved meating CritSite	Not involved meating CritSite	Involved	Hot liquid	Unintentional	6-10	Partial thickness	Overnight -3 days	<=7 days	Not used	no	Met	Met	Met	Unmet	Unmet	Unmet	Unmet	Unmet	Unmet	Unmet	Unmet	Unmet	Unmet
EK0333	2013	Female	>=2	4-5	Not Involved	Not Involved	Not Involved	Not Involved	Hot liquid	Unintentional	<=5	Partial thickness	Overnight -3 days	<=7 days	Not used	no	Unmet	Unmet	Unmet	Unmet	Unmet	Unmet	Unmet	Unmet	Unmet	Unmet	Unmet	Unmet	Unmet
EK0334	2013	Male	>=2	>=6	Not involved meating CritSite	Not involved meating CritSite	Not involved meating CritSite	Involved	Fire/Flame	Unintentional	6-10	Partial thickness	Longer than 7 days	>7 days	Used	yes	Met	Met	Unmet	Unmet	Unmet	Unmet	Unmet	Unmet	Unmet	Unmet	Unmet	Unmet	Unmet
EK0335	2013	Female	>=2	2-3	Not Involved	Not Involved	Not Involved	Not Involved	Hot liquid	Unintentional	6-10	Partial thickness	Overnight -3 days	<=7 days	Not used	no	Unmet	Unmet	Unmet	Unmet	Unmet	Unmet	Unmet	Unmet	Unmet	Unmet	Unmet	Unmet	Unmet
EK0336	2013	Male	>=2	4-5	Not involved meating CritSite	Not involved meating CritSite	Not involved meating CritSite	Involved	Hot liquid	Unintentional	6-10	Partial thickness	4 days - 7 days	<=7 days	Not used	no	Met	Met	Unmet	Unmet	Unmet	Unmet	Unmet	Unmet	Unmet	Unmet	Unmet	Unmet	Unmet
EK0337	2013	Male	>=2	2-3	Not involved meating CritSite	Not involved meating CritSite	Not involved meating CritSite	Involved	Hot liquid	Unintentional	6-10	Partial thickness	Overnight -3 days	<=7 days	Used	yes	Met	Met	Unmet	Unmet	Unmet	Unmet	Unmet	Unmet	Unmet	Unmet	Unmet	Unmet	Unmet
EK0338	2013	Male	<2	<2	Not involved meating CritSite	Involved	Not involved meating CritSite	Involved	Hot liquid	Unintentional	11-15	Partial thickness	4 days - 7 days	<=7 days	Not used	no	Met	Met	Met	Unmet	Unmet	Unmet	Unmet	Unmet	Unmet	Unmet	Unmet	Unmet	Unmet
EK0339	2013	Female	<2	<2	Not involved meating CritSite	Involved	Not involved meating CritSite	Involved	Hot liquid	Unintentional	11-15	Partial thickness	Longer than 7 days	>7 days	Used	yes	Met	Met	Met	Unmet	Unmet	Unmet	Unmet	Unmet	Unmet	Unmet	Unmet	Unmet	Unmet
EK0340	2013	Female	>=2	>=6	Not involved meating CritSite	Involved	Not involved meating CritSite	Not involved meating CritSite	Hot object	Unintentional	11-15	Partial thickness	4 days - 7 days	<=7 days	Used	yes	Met	Met	Unmet	Unmet	Unmet	Unmet	Unmet	Unmet	Unmet	Unmet	Unmet	Unmet	Unmet
EK0341	2013	Female	>=2	2-3	Involved	Not involved meating CritSite	Not involved meating CritSite	Not involved meating CritSite	Hot liquid	Unintentional	<=5	Unknown	4 days - 7 days	<=7 days	Not used	no	Met	Met	Unmet	Unmet	Unmet	Unmet	Unmet	Unmet	Unmet	Unmet	Unmet	Unmet	Unmet
EK0343	2013	Female	<2	<2	Not Involved	Not Involved	Not Involved	Not Involved	Hot liquid	Unintentional	6-10	Partial thickness	Overnight -3 days	<=7 days	Used	yes	Met	Unmet	Met	Unmet	Unmet	Unmet	Unmet	Unmet	Unmet	Unmet	Unmet	Unmet	Unmet
EK0344	2013	Female	<2	<2	Not involved meating CritSite	Not involved meating CritSite	Not involved meating CritSite	Involved	Hot liquid	Unintentional	6-10	Partial thickness	Overnight -3 days	<=7 days	Used	yes	Met	Met	Met	Unmet	Unmet	Unmet	Unmet	Unmet	Unmet	Unmet	Unmet	Unmet	Unmet
EK0345	2013	Male	>=2	2-3	Involved	Not involved meating CritSite	Not involved meating CritSite	Not involved meating CritSite	Hot liquid	Unintentional	6-10	Partial thickness	Overnight -3 days	<=7 days	Not used	no	Met	Met	Unmet	Unmet	Unmet	Unmet	Unmet	Unmet	Unmet	Unmet	Unmet	Unmet	Unmet
EK0346	2013	Male	<2	<2	Involved	Not involved meating CritSite	Not involved meating CritSite	Not involved meating CritSite	Hot liquid	Unintentional	<=5	Partial thickness	Overnight -3 days	<=7 days	Not used	no	Met	Met	Met	Unmet	Unmet	Unmet	Unmet	Unmet	Unmet	Unmet	Unmet	Unmet	Unmet
EK0348	2013	Female	>=2	4-5	Not Involved	Not Involved	Not Involved	Not Involved	Fire/Flame	Unintentional	<=5	Partial thickness	Overnight -3 days	<=7 days	Used	yes	Unmet	Unmet	Unmet	Unmet	Unmet	Unmet	Unmet	Unmet	Unmet	Unmet	Unmet	Unmet	Unmet
EK0349	2013	Male	<2	<2	Involved	Not involved meating CritSite	Not involved meating CritSite	Involved	Hot liquid	Unintentional	>20	Partial thickness	Longer than 7 days	>7 days	Used	yes	Met	Met	Met	Met	Met	Unmet	Unmet	Unmet	Unmet	Unmet	Met	Unmet	Met
EK0350	2013	Male	>=2	>=6	Not involved meating CritSite	Not involved meating CritSite	Involved	Not involved meating CritSite	Hot liquid	Unintentional	<=5	Partial thickness	Overnight -3 days	<=7 days	Not used	no	Met	Met	Unmet	Unmet	Unmet	Unmet	Unmet	Unmet	Unmet	Unmet	Unmet	Unmet	Unmet
EK0351	2013	Female	<2	<2	Involved	Not involved meating CritSite	Not involved meating CritSite	Involved	Hot liquid	Unintentional	11-15	Partial thickness	Longer than 7 days	>7 days	Used	yes	Met	Met	Met	Unmet	Unmet	Unmet	Unmet	Unmet	Unmet	Unmet	Unmet	Unmet	Unmet
EK0352	2013	Male	<2	<2	Not Involved	Not Involved	Not Involved	Not Involved	Hot liquid	Unintentional	16-20	Full thickness	Overnight -3 days	<=7 days	Used	yes	Met	Unmet	Met	Met	Unmet	Met	Unmet	Unmet	Unmet	Unmet	Unmet	Unmet	Met
EK0353	2013	Male	>=2	>=6	Not involved meating CritSite	Not involved meating CritSite	Not involved meating CritSite	Involved	Hot liquid	Unintentional	11-15	Partial thickness	Overnight -3 days	<=7 days	Used	yes	Met	Met	Unmet	Unmet	Unmet	Unmet	Unmet	Unmet	Unmet	Unmet	Unmet	Unmet	Unmet
EK0354	2013	Female	<2	<2	Not involved meating CritSite	Involved	Not involved meating CritSite	Involved	Hot liquid	Unintentional	16-20	Partial thickness	Longer than 7 days	>7 days	Used	yes	Met	Met	Met	Met	Met	Unmet	Unmet	Unmet	Unmet	Unmet	Unmet	Unmet	Met
EK0355	2013	Male	>=2	4-5	Not involved meating CritSite	Not involved meating CritSite	Not involved meating CritSite	Involved	Hot liquid	Unintentional	>20	Partial thickness	Longer than 7 days	>7 days	Not used	yes	Met	Met	Unmet	Met	Met	Unmet	Unmet	Unmet	Unmet	Unmet	Unmet	Unmet	Met
EK0356	2013	Female	<2	<2	Not involved meating CritSite	Involved	Not involved meating CritSite	Not involved meating CritSite	Hot liquid	Unintentional	<=5	Partial thickness	Overnight -3 days	<=7 days	Not used	no	Met	Met	Met	Unmet	Unmet	Unmet	Unmet	Unmet	Unmet	Unmet	Unmet	Unmet	Unmet
EK0357	2013	Female	>=2	2-3	Involved	Not involved meating CritSite	Not involved meating CritSite	Not involved meating CritSite	Hot object	Unintentional	<=5	Partial thickness	Overnight -3 days	<=7 days	Not used	no	Met	Met	Unmet	Unmet	Unmet	Unmet	Unmet	Unmet	Unmet	Unmet	Unmet	Unmet	Unmet
EK0358	2013	Male	<2	<2	Involved	Not involved meating CritSite	Not involved meating CritSite	Not involved meating CritSite	Hot liquid	Unintentional	6-10	Partial thickness	Overnight -3 days	<=7 days	Not used	no	Met	Met	Met	Unmet	Unmet	Unmet	Unmet	Unmet	Unmet	Unmet	Unmet	Unmet	Unmet
EK0359	2013	Female	>=2	4-5	Not Involved	Not Involved	Not Involved	Not Involved	Hot liquid	Assault	11-15	Partial thickness	4 days - 7 days	<=7 days	Used	yes	Met	Unmet	Unmet	Unmet	Unmet	Unmet	Unmet	Met	Unmet	Met	Unmet	Unmet	Met
EK0360	2013	Male	<2	<2	Not involved meating CritSite	Not involved meating CritSite	Not involved meating CritSite	Involved	Hot liquid	Unintentional	6-10	Partial thickness	Longer than 7 days	>7 days	Used	yes	Met	Met	Met	Unmet	Unmet	Unmet	Unmet	Unmet	Unmet	Unmet	Unmet	Unmet	Unmet
EK0361	2013	Male	>=2	2-3	Not involved meating CritSite	Involved	Not involved meating CritSite	Involved	Hot liquid	Unintentional	<=5	Partial thickness	Overnight -3 days	<=7 days	Not used	no	Met	Met	Unmet	Unmet	Unmet	Unmet	Unmet	Unmet	Unmet	Unmet	Unmet	Unmet	Unmet
EK0362	2013	Male	<2	<2	Involved	Not involved meating CritSite	Not involved meating CritSite	Not involved meating CritSite	Hot liquid	Unintentional	6-10	Partial thickness	Overnight -3 days	<=7 days	Not used	no	Met	Met	Met	Unmet	Unmet	Unmet	Unmet	Unmet	Unmet	Unmet	Unmet	Unmet	Unmet
EK0363	2013	Female	<2	<2	Involved	Not involved meating CritSite	Not involved meating CritSite	Not involved meating CritSite	Hot liquid	Unintentional	6-10	Partial thickness	4 days - 7 days	<=7 days	Not used	no	Met	Met	Met	Unmet	Unmet	Unmet	Unmet	Unmet	Unmet	Unmet	Unmet	Unmet	Unmet
EK0364	2013	Female	>=2	2-3	Not involved meating CritSite	Not involved meating CritSite	Not involved meating CritSite	Involved	Hot liquid	Unintentional	<=5	Partial thickness	Overnight -3 days	<=7 days	Used	yes	Met	Met	Unmet	Unmet	Unmet	Unmet	Unmet	Unmet	Unmet	Unmet	Unmet	Unmet	Unmet
EK0365	2013	Male	<2	<2	Involved	Not involved meating CritSite	Not involved meating CritSite	Not involved meating CritSite	Hot liquid	Unintentional	11-15	Partial thickness	4 days - 7 days	<=7 days	Used	yes	Met	Met	Met	Unmet	Unmet	Unmet	Unmet	Unmet	Unmet	Unmet	Unmet	Unmet	Unmet
EK0366	2013	Female	<2	<2	Not involved meating CritSite	Not involved meating CritSite	Not involved meating CritSite	Involved	Hot liquid	Unintentional	<=5	Unknown	Overnight -3 days	<=7 days	Not used	no	Met	Met	Met	Unmet	Unmet	Unmet	Unmet	Unmet	Unmet	Unmet	Unmet	Unmet	Unmet
EK0367	2013	Male	<2	<2	Involved	Not involved meating CritSite	Not involved meating CritSite	Not involved meating CritSite	Hot liquid	Unintentional	6-10	Partial thickness	Overnight -3 days	<=7 days	Not used	no	Met	Met	Met	Unmet	Unmet	Unmet	Unmet	Unmet	Unmet	Unmet	Unmet	Unmet	Unmet
EK0368	2013	Female	>=2	2-3	Not Involved	Not Involved	Not Involved	Not Involved	Hot liquid	Unintentional	6-10	Partial thickness	Overnight -3 days	<=7 days	Used	yes	Unmet	Unmet	Unmet	Unmet	Unmet	Unmet	Unmet	Unmet	Unmet	Unmet	Unmet	Unmet	Unmet
EK0369	2013	Female	>=2	2-3	Involved	Involved	Not involved meating CritSite	Not involved meating CritSite	Fire/Flame	Unintentional	11-15	Partial thickness	4 days - 7 days	<=7 days	Not used	no	Met	Met	Unmet	Unmet	Unmet	Unmet	Unmet	Unmet	Unmet	Unmet	Unmet	Unmet	Unmet
EK0370	2013	Male	<2	<2	Involved	Not involved meating CritSite	Not involved meating CritSite	Involved	Hot liquid	Unintentional	6-10	Partial thickness	Overnight -3 days	<=7 days	Not used	no	Met	Met	Met	Unmet	Unmet	Unmet	Unmet	Unmet	Unmet	Unmet	Unmet	Unmet	Unmet
EK0372	2013	Male	>=2	>=6	Not involved meating CritSite	Not involved meating CritSite	Not involved meating CritSite	Involved	Fire/Flame	Unintentional	6-10	Full thickness	Longer than 7 days	>7 days	Used	yes	Met	Met	Unmet	Unmet	Unmet	Unmet	Unmet	Unmet	Unmet	Unmet	Unmet	Unmet	Unmet
EK0373	2013	Female	<2	<2	Involved	Not involved meating CritSite	Not involved meating CritSite	Not involved meating CritSite	Hot liquid	Unintentional	6-10	Partial thickness	4 days - 7 days	<=7 days	Used	yes	Met	Met	Met	Unmet	Unmet	Unmet	Unmet	Unmet	Unmet	Unmet	Unmet	Unmet	Unmet
EK0374	2013	Male	>=2	2-3	Involved	Not involved meating CritSite	Not involved meating CritSite	Not involved meating CritSite	Hot object	Unintentional	<=5	Partial thickness	4 days - 7 days	<=7 days	Not used	no	Met	Met	Unmet	Unmet	Unmet	Unmet	Unmet	Unmet	Unmet	Unmet	Unmet	Unmet	Unmet
EK0375	2013	Female	<2	<2	Not Involved	Not Involved	Not Involved	Not Involved	Hot liquid	Unintentional	<=5	Partial thickness	4 days - 7 days	<=7 days	Not used	no	Met	Unmet	Met	Unmet	Unmet	Unmet	Unmet	Unmet	Unmet	Unmet	Unmet	Unmet	Unmet
EK0376	2013	Female	<2	<2	Involved	Not involved meating CritSite	Not involved meating CritSite	Involved	Hot liquid	Unintentional	11-15	Partial thickness	Overnight -3 days	<=7 days	Used	yes	Met	Met	Met	Unmet	Unmet	Unmet	Unmet	Unmet	Unmet	Unmet	Unmet	Unmet	Unmet
EK0377	2013	Male	<2	<2	Involved	Not involved meating CritSite	Not involved meating CritSite	Involved	Hot liquid	Unintentional	6-10	Partial thickness	Overnight -3 days	<=7 days	Used	yes	Met	Met	Met	Unmet	Unmet	Unmet	Unmet	Unmet	Unmet	Unmet	Unmet	Unmet	Unmet
EK0378	2013	Male	>=2	2-3	Not involved meating CritSite	Involved	Not involved meating CritSite	Not involved meating CritSite	Hot liquid	Unintentional	<=5	Partial thickness	4 days - 7 days	<=7 days	Not used	no	Met	Met	Unmet	Unmet	Unmet	Unmet	Unmet	Unmet	Unmet	Unmet	Unmet	Unmet	Unmet
EK0379	2013	Female	<2	<2	Involved	Not involved meating CritSite	Not involved meating CritSite	Not involved meating CritSite	Hot liquid	Unintentional	6-10	Partial thickness	Overnight -3 days	<=7 days	Not used	no	Met	Met	Met	Unmet	Unmet	Unmet	Unmet	Unmet	Unmet	Unmet	Unmet	Unmet	Unmet
EK0380	2013	Female	>=2	>=6	Not involved meating CritSite	Not involved meating CritSite	Involved	Not involved meating CritSite	Hot liquid	Unintentional	6-10	Partial thickness	4 days - 7 days	<=7 days	Not used	no	Met	Met	Unmet	Unmet	Unmet	Unmet	Unmet	Unmet	Unmet	Unmet	Unmet	Unmet	Unmet
EK0382	2013	Male	<2	<2	Not involved meating CritSite	Not involved meating CritSite	Not involved meating CritSite	Involved	Hot liquid	Unintentional	<=5	Partial thickness	No Overnight	<=7 days	Not used	no	Met	Met	Met	Unmet	Unmet	Unmet	Unmet	Unmet	Unmet	Unmet	Unmet	Unmet	Unmet
EK0383	2013	Female	<2	<2	Involved	Not involved meating CritSite	Not involved meating CritSite	Not involved meating CritSite	Hot liquid	Unintentional	<=5	Partial thickness	Overnight -3 days	<=7 days	Not used	no	Met	Met	Met	Unmet	Unmet	Unmet	Unmet	Unmet	Unmet	Unmet	Unmet	Unmet	Unmet
EK0384	2013	Male	<2	<2	Involved	Not involved meating CritSite	Not involved meating CritSite	Involved	Hot liquid	Unintentional	6-10	Partial thickness	Overnight -3 days	<=7 days	Not used	no	Met	Met	Met	Unmet	Unmet	Unmet	Unmet	Unmet	Unmet	Unmet	Unmet	Unmet	Unmet
EK0386	2013	Female	>=2	2-3	Not Involved	Not Involved	Not Involved	Not Involved	Hot liquid	Unintentional	11-15	Partial thickness	4 days - 7 days	<=7 days	Used	yes	Unmet	Unmet	Unmet	Unmet	Unmet	Unmet	Unmet	Unmet	Unmet	Unmet	Unmet	Unmet	Unmet
EK0387	2013	Female	>=2	4-5	Not involved meating CritSite	Involved	Not involved meating CritSite	Not involved meating CritSite	Hot liquid	Unintentional	11-15	Partial thickness	Longer than 7 days	>7 days	Not used	yes	Met	Met	Unmet	Unmet	Unmet	Unmet	Unmet	Unmet	Unmet	Unmet	Unmet	Unmet	Unmet
EK0388	2013	Male	>=2	2-3	Involved	Not involved meating CritSite	Not involved meating CritSite	Not involved meating CritSite	Hot liquid	Unintentional	<=5	Partial thickness	Overnight -3 days	<=7 days	Not used	no	Met	Met	Unmet	Unmet	Unmet	Unmet	Unmet	Unmet	Unmet	Unmet	Unmet	Unmet	Unmet
EK0389	2013	Female	>=2	>=6	Not involved meating CritSite	Involved	Involved	Not involved meating CritSite	Hot liquid	Unintentional	16-20	Partial thickness	Longer than 7 days	>7 days	Used	yes	Met	Met	Unmet	Met	Met	Unmet	Unmet	Unmet	Unmet	Unmet	Unmet	Unmet	Met
EK0390	2013	Female	<2	<2	Involved	Not involved meating CritSite	Not involved meating CritSite	Not involved meating CritSite	Hot liquid	Unintentional	6-10	Partial thickness	Overnight -3 days	<=7 days	Used	yes	Met	Met	Met	Unmet	Unmet	Unmet	Unmet	Unmet	Unmet	Unmet	Unmet	Unmet	Unmet
EK0391	2013	Female	<2	<2	Involved	Not involved meating CritSite	Not involved meating CritSite	Not involved meating CritSite	Fire/Flame	Unintentional	<=5	Partial thickness	Overnight -3 days	<=7 days	Not used	no	Met	Met	Met	Unmet	Unmet	Unmet	Met	Unmet	Unmet	Unmet	Unmet	Unmet	Met
EK0392	2013	Male	<2	<2	Not involved meating CritSite	Not involved meating CritSite	Not involved meating CritSite	Involved	Hot liquid	Unintentional	11-15	Partial thickness	4 days - 7 days	<=7 days	Used	yes	Met	Met	Met	Unmet	Unmet	Unmet	Unmet	Unmet	Unmet	Unmet	Unmet	Unmet	Unmet
EK0393	2013	Female	<2	<2	Not Involved	Not Involved	Not Involved	Not Involved	Hot object	Unintentional	6-10	Partial thickness	4 days - 7 days	<=7 days	Not used	no	Met	Unmet	Met	Unmet	Unmet	Unmet	Unmet	Unmet	Unmet	Unmet	Unmet	Unmet	Unmet
EK0394	2013	Female	<2	<2	Not involved meating CritSite	Involved	Not involved meating CritSite	Involved	Hot liquid	Unintentional	6-10	Partial thickness	Overnight -3 days	<=7 days	Used	yes	Met	Met	Met	Unmet	Unmet	Unmet	Unmet	Unmet	Unmet	Unmet	Unmet	Unmet	Unmet
EK0395	2013	Male	>=2	>=6	Not involved meating CritSite	Involved	Not involved meating CritSite	Not involved meating CritSite	Electrical or chemical	Unintentional	<=5	Partial thickness	Overnight -3 days	<=7 days	Used	yes	Met	Met	Unmet	Unmet	Unmet	Unmet	Unmet	Met	Met	Unmet	Unmet	Unmet	Met
EK0396	2013	Male	<2	<2	Involved	Involved	Not involved meating CritSite	Involved	Hot liquid	Unintentional	6-10	Partial thickness	4 days - 7 days	<=7 days	Used	yes	Met	Met	Met	Unmet	Unmet	Unmet	Unmet	Unmet	Unmet	Unmet	Unmet	Unmet	Unmet
EK0397	2013	Male	<2	<2	Not involved meating CritSite	Not involved meating CritSite	Not involved meating CritSite	Involved	Hot liquid	Unintentional	<=5	Partial thickness	4 days - 7 days	<=7 days	Not used	no	Met	Met	Met	Unmet	Unmet	Unmet	Unmet	Unmet	Unmet	Unmet	Unmet	Unmet	Unmet
EK0398	2013	Female	<2	<2	Involved	Not involved meating CritSite	Not involved meating CritSite	Not involved meating CritSite	Hot liquid	Unintentional	<=5	Partial thickness	4 days - 7 days	<=7 days	Not used	no	Met	Met	Met	Unmet	Unmet	Unmet	Unmet	Unmet	Unmet	Unmet	Unmet	Unmet	Unmet
EK0399	2013	Male	<2	<2	Involved	Not involved meating CritSite	Not involved meating CritSite	Involved	Hot liquid	Assault	11-15	Partial thickness	4 days - 7 days	<=7 days	Not used	no	Met	Met	Met	Unmet	Unmet	Unmet	Unmet	Met	Unmet	Met	Met	Unmet	Met
EK0400	2013	Male	>=2	2-3	Involved	Not involved meating CritSite	Not involved meating CritSite	Not involved meating CritSite	Hot liquid	Unintentional	6-10	Partial thickness	4 days - 7 days	<=7 days	Used	yes	Met	Met	Unmet	Unmet	Unmet	Unmet	Unmet	Unmet	Unmet	Unmet	Unmet	Unmet	Unmet
EK0401	2013	Female	>=2	2-3	Not Involved	Not Involved	Not Involved	Not Involved	Hot liquid	Unintentional	11-15	Partial thickness	4 days - 7 days	<=7 days	Not used	no	Unmet	Unmet	Unmet	Unmet	Unmet	Unmet	Unmet	Unmet	Unmet	Unmet	Unmet	Unmet	Unmet
EK0402	2013	Male	<2	<2	Not involved meating CritSite	Not involved meating CritSite	Not involved meating CritSite	Involved	Hot liquid	Unintentional	<=5	Partial thickness	Overnight -3 days	<=7 days	Not used	no	Met	Met	Met	Unmet	Unmet	Unmet	Unmet	Unmet	Unmet	Unmet	Unmet	Unmet	Unmet
EK0403	2013	Male	<2	<2	Not involved meating CritSite	Involved	Not involved meating CritSite	Not involved meating CritSite	Hot liquid	Unintentional	<=5	Partial thickness	4 days - 7 days	<=7 days	Not used	no	Met	Met	Met	Unmet	Unmet	Unmet	Unmet	Unmet	Unmet	Unmet	Unmet	Unmet	Unmet
EK0405	2013	Male	<2	<2	Not involved meating CritSite	Involved	Not involved meating CritSite	Involved	Hot liquid	Unintentional	11-15	Partial thickness	4 days - 7 days	<=7 days	Not used	no	Met	Met	Met	Unmet	Unmet	Unmet	Unmet	Unmet	Unmet	Unmet	Unmet	Unmet	Unmet
EK0406	2013	Female	>=2	>=6	Involved	Not involved meating CritSite	Not involved meating CritSite	Not involved meating CritSite	Fire/Flame	Unintentional	6-10	Partial thickness	Overnight -3 days	<=7 days	Not used	no	Met	Met	Unmet	Unmet	Unmet	Unmet	Unmet	Unmet	Unmet	Unmet	Unmet	Unmet	Unmet
EK0408	2014	Female	<2	<2	Involved	Not involved meating CritSite	Not involved meating CritSite	Not involved meating CritSite	Fire/Flame	Unintentional	<=5	Partial thickness	Overnight -3 days	<=7 days	Not used	no	Met	Met	Met	Unmet	Unmet	Unmet	Unmet	Unmet	Unmet	Unmet	Unmet	Unmet	Unmet
EK0409	2014	Female	<2	<2	Not Involved	Not Involved	Not Involved	Not Involved	Fire/Flame	Unintentional	<=5	Full thickness	Overnight -3 days	<=7 days	Used	yes	Met	Unmet	Met	Unmet	Unmet	Unmet	Unmet	Unmet	Unmet	Unmet	Unmet	Unmet	Unmet
EK0410	2014	Male	>=2	2-3	Not involved meating CritSite	Involved	Not involved meating CritSite	Involved	Hot liquid	Unintentional	<=5	Partial thickness	4 days - 7 days	<=7 days	Not used	no	Met	Met	Unmet	Unmet	Unmet	Unmet	Unmet	Unmet	Unmet	Unmet	Unmet	Unmet	Unmet
EK0411	2014	Male	>=2	>=6	Not involved meating CritSite	Involved	Not involved meating CritSite	Not involved meating CritSite	Hot liquid	Unintentional	6-10	Partial thickness	Longer than 7 days	>7 days	Not used	yes	Met	Met	Unmet	Unmet	Unmet	Unmet	Unmet	Unmet	Unmet	Unmet	Met	Unmet	Met
EK0413	2014	Male	>=2	4-5	Involved	Involved	Not involved meating CritSite	Not involved meating CritSite	Fire/Flame	Unintentional	11-15	Partial thickness	Longer than 7 days	>7 days	Used	yes	Met	Met	Unmet	Unmet	Unmet	Unmet	Met	Unmet	Unmet	Unmet	Unmet	Unmet	Met
EK0414	2014	Female	>=2	>=6	Involved	Not involved meating CritSite	Not involved meating CritSite	Involved	Hot liquid	Unintentional	11-15	Partial thickness	Longer than 7 days	>7 days	Used	yes	Met	Met	Unmet	Unmet	Unmet	Unmet	Unmet	Unmet	Unmet	Unmet	Unmet	Unmet	Unmet
EK0415	2014	Female	<2	<2	Involved	Not involved meating CritSite	Not involved meating CritSite	Not involved meating CritSite	Hot liquid	Unintentional	<=5	Partial thickness	Overnight -3 days	<=7 days	Not used	no	Met	Met	Met	Unmet	Unmet	Unmet	Unmet	Unmet	Unmet	Unmet	Unmet	Unmet	Unmet
EK0416	2014	Female	<2	<2	Involved	Not involved meating CritSite	Not involved meating CritSite	Involved	Hot liquid	Unintentional	16-20	Partial thickness	Longer than 7 days	>7 days	Used	yes	Met	Met	Met	Met	Met	Unmet	Unmet	Unmet	Unmet	Unmet	Unmet	Unmet	Met
EK0417	2013	Female	<2	<2	Involved	Not involved meating CritSite	Not involved meating CritSite	Not involved meating CritSite	Hot liquid	Unintentional	Unknown	Unknown	4 days - 7 days	<=7 days	Used	yes	Met	Met	Met	Unmet	Unmet	Unmet	Unmet	Unmet	Unmet	Unmet	Unmet	Unmet	Unmet
EK0419	2015	Male	<2	<2	Involved	Not involved meating CritSite	Not involved meating CritSite	Not involved meating CritSite	Hot liquid	Unintentional	6-10	Partial thickness	Overnight -3 days	<=7 days	Not used	no	Met	Met	Met	Unmet	Unmet	Unmet	Unmet	Unmet	Unmet	Unmet	Unmet	Unmet	Unmet
EK0422	2015	Female	<2	<2	Involved	Not involved meating CritSite	Not involved meating CritSite	Not involved meating CritSite	Hot liquid	Unintentional	<=5	Unknown	4 days - 7 days	<=7 days	Not used	no	Met	Met	Met	Unmet	Unmet	Unmet	Unmet	Unmet	Unmet	Unmet	Unmet	Unmet	Unmet
EK0423	2015	Male	>=2	2-3	Involved	Involved	Not involved meating CritSite	Not involved meating CritSite	Hot object	Unintentional	<=5	Partial thickness	Overnight -3 days	<=7 days	Not used	no	Met	Met	Unmet	Unmet	Unmet	Unmet	Unmet	Unmet	Unmet	Unmet	Unmet	Unmet	Unmet
EK0424	2015	Male	>=2	2-3	Involved	Not involved meating CritSite	Not involved meating CritSite	Not involved meating CritSite	Hot liquid	Unintentional	6-10	Partial thickness	Longer than 7 days	>7 days	Not used	yes	Met	Met	Unmet	Unmet	Unmet	Unmet	Unmet	Unmet	Unmet	Unmet	Unmet	Unmet	Unmet
Ek0321	2013	Male	>=2	4-5	Not involved meating CritSite	Not involved meating CritSite	Involved	Not involved meating CritSite	Hot liquid	Unintentional	<=5	Unknown	Overnight -3 days	<=7 days	Not used	no	Met	Met	Unmet	Unmet	Unmet	Unmet	Unmet	Unmet	Unmet	Unmet	Unmet	Unmet	Unmet
Ek0342	2013	Female	<2	<2	Involved	Not involved meating CritSite	Not involved meating CritSite	Not involved meating CritSite	Hot liquid	Unintentional	<=5	Partial thickness	4 days - 7 days	<=7 days	Not used	no	Met	Met	Met	Unmet	Unmet	Unmet	Unmet	Unmet	Unmet	Unmet	Unmet	Unmet	Unmet
Ek0347	2013	Male	>=2	2-3	Not Involved	Not Involved	Not Involved	Not Involved	Hot liquid	Unintentional	6-10	Partial thickness	Overnight -3 days	<=7 days	Not used	no	Unmet	Unmet	Unmet	Unmet	Unmet	Unmet	Unmet	Unmet	Unmet	Unmet	Unmet	Unmet	Unmet
MC002	2012	Female	>=2	2-3	Not Involved	Not Involved	Not Involved	Not Involved	Hot liquid	Unintentional	6-10	Partial thickness	Overnight -3 days	<=7 days	Used	yes	Unmet	Unmet	Unmet	Unmet	Unmet	Unmet	Unmet	Unmet	Unmet	Unmet	Unmet	Unmet	Unmet
MC003	2012	Male	<2	<2	Not Involved	Not Involved	Not Involved	Not Involved	Hot liquid	Unintentional	6-10	Partial thickness	Overnight -3 days	<=7 days	Not used	no	Met	Unmet	Met	Unmet	Unmet	Unmet	Unmet	Unmet	Unmet	Unmet	Met	Unmet	Met
MC004	2012	Male	<2	<2	Involved	Not involved meating CritSite	Not involved meating CritSite	Not involved meating CritSite	Hot liquid	Unintentional	6-10	Partial thickness	Longer than 7 days	>7 days	Used	yes	Met	Met	Met	Unmet	Unmet	Unmet	Unmet	Unmet	Unmet	Unmet	Unmet	Unmet	Unmet
MC005	2012	Male	<2	<2	Not involved meating CritSite	Involved	Not involved meating CritSite	Not involved meating CritSite	Hot liquid	Unintentional	<=5	Partial thickness	Overnight -3 days	<=7 days	Not used	no	Met	Met	Met	Unmet	Unmet	Unmet	Unmet	Unmet	Unmet	Unmet	Unmet	Unmet	Unmet
MC006	2011	Female	<2	<2	Involved	Involved	Not involved meating CritSite	Not involved meating CritSite	Hot liquid	Unintentional	6-10	Partial thickness	4 days - 7 days	<=7 days	Not used	no	Met	Met	Met	Unmet	Unmet	Unmet	Unmet	Unmet	Unmet	Unmet	Unmet	Unmet	Unmet
MC007	2014	Female	<2	<2	Involved	Not involved meating CritSite	Not involved meating CritSite	Not involved meating CritSite	Fire/Flame	Unintentional	<=5	Partial thickness	Longer than 7 days	>7 days	Not used	yes	Met	Met	Met	Unmet	Unmet	Unmet	Unmet	Unmet	Unmet	Unmet	Unmet	Unmet	Unmet
MC011	2014	Female	>=2	2-3	Involved	Not involved meating CritSite	Not involved meating CritSite	Not involved meating CritSite	Hot liquid	Unintentional	<=5	Partial thickness	Overnight -3 days	<=7 days	Not used	no	Met	Met	Unmet	Unmet	Unmet	Unmet	Unmet	Unmet	Unmet	Unmet	Met	Unmet	Unmet
MC012	2014	Female	>=2	>=6	Not involved meating CritSite	Not involved meating CritSite	Involved	Not involved meating CritSite	Hot liquid	Unintentional	6-10	Partial thickness	No Overnight	<=7 days	Not used	no	Met	Met	Unmet	Unmet	Unmet	Unmet	Unmet	Unmet	Unmet	Unmet	Unmet	Unmet	Unmet
MC013	2014	Male	>=2	2-3	Not involved meating CritSite	Involved	Not involved meating CritSite	Involved	Hot liquid	Unintentional	11-15	Partial thickness	Longer than 7 days	>7 days	Used	yes	Met	Met	Unmet	Unmet	Unmet	Unmet	Unmet	Unmet	Unmet	Unmet	Unmet	Unmet	Unmet
MC014	2014	Female	>=2	2-3	Involved	Not involved meating CritSite	Not involved meating CritSite	Involved	Hot liquid	Unintentional	6-10	Partial thickness	Longer than 7 days	>7 days	Used	yes	Met	Met	Unmet	Unmet	Unmet	Unmet	Unmet	Unmet	Unmet	Unmet	Unmet	Unmet	Unmet
MC016	2014	Male	<2	<2	Involved	Not involved meating CritSite	Not involved meating CritSite	Not involved meating CritSite	Hot liquid	Unintentional	6-10	Partial thickness	Overnight -3 days	<=7 days	Not used	no	Met	Met	Met	Unmet	Unmet	Unmet	Unmet	Unmet	Unmet	Unmet	Unmet	Unmet	Unmet
MC017	2014	Female	<2	<2	Not involved meating CritSite	Not involved meating CritSite	Not involved meating CritSite	Involved	Hot liquid	Unintentional	6-10	Partial thickness	Overnight -3 days	<=7 days	Not used	no	Met	Met	Met	Unmet	Unmet	Unmet	Unmet	Unmet	Unmet	Unmet	Unmet	Unmet	Unmet
MC018	2014	Female	<2	<2	Involved	Not involved meating CritSite	Not involved meating CritSite	Not involved meating CritSite	Hot liquid	Unintentional	6-10	Partial thickness	Overnight -3 days	<=7 days	Not used	no	Met	Met	Met	Unmet	Unmet	Unmet	Unmet	Unmet	Unmet	Unmet	Unmet	Unmet	Unmet
MC019	2014	Male	<2	<2	Not involved meating CritSite	Involved	Not involved meating CritSite	Involved	Hot liquid	Unintentional	6-10	Partial thickness	4 days - 7 days	<=7 days	Not used	no	Met	Met	Met	Unmet	Unmet	Unmet	Unmet	Unmet	Unmet	Unmet	Unmet	Unmet	Unmet
MC021	2014	Male	<2	<2	Involved	Not involved meating CritSite	Not involved meating CritSite	Not involved meating CritSite	Hot liquid	Unintentional	6-10	Partial thickness	4 days - 7 days	<=7 days	Not used	no	Met	Met	Met	Unmet	Unmet	Unmet	Unmet	Unmet	Unmet	Unmet	Unmet	Unmet	Unmet
MC022	2014	Male	>=2	>=6	Involved	Not involved meating CritSite	Not involved meating CritSite	Not involved meating CritSite	Fire/Flame	Unintentional	<=5	Partial thickness	4 days - 7 days	<=7 days	Not used	no	Met	Met	Unmet	Unmet	Unmet	Unmet	Unmet	Unmet	Unmet	Unmet	Unmet	Unmet	Unmet
MC023	2014	Male	>=2	2-3	Not Involved	Not Involved	Not Involved	Not Involved	Hot liquid	Unintentional	6-10	Partial thickness	Overnight -3 days	<=7 days	Not used	no	Unmet	Unmet	Unmet	Unmet	Unmet	Unmet	Unmet	Unmet	Unmet	Unmet	Unmet	Unmet	Unmet
MC024	2013	Female	>=2	2-3	Involved	Not involved meating CritSite	Not involved meating CritSite	Not involved meating CritSite	Hot liquid	Unintentional	6-10	Partial thickness	Overnight -3 days	<=7 days	Not used	no	Met	Met	Unmet	Unmet	Unmet	Unmet	Unmet	Unmet	Unmet	Unmet	Unmet	Unmet	Unmet
RB001	2015	Male	<2	<2	Involved	Not involved meating CritSite	Not involved meating CritSite	Not involved meating CritSite	Hot liquid	Unintentional	<=5	Partial thickness	No Overnight	<=7 days	Not used	no	Met	Met	Met	Unmet	Unmet	Unmet	Unmet	Unmet	Unmet	Unmet	Unmet	Unmet	Unmet
RB004	2015	Female	<2	<2	Not involved meating CritSite	Involved	Not involved meating CritSite	Not involved meating CritSite	Hot liquid	Unintentional	6-10	Partial thickness	Overnight -3 days	<=7 days	Used	yes	Met	Met	Met	Unmet	Unmet	Unmet	Unmet	Unmet	Unmet	Unmet	Unmet	Unmet	Unmet
RB005	2015	Female	>=2	2-3	Involved	Not involved meating CritSite	Not involved meating CritSite	Not involved meating CritSite	Hot liquid	Unintentional	6-10	Full thickness	4 days - 7 days	<=7 days	Used	yes	Met	Met	Unmet	Unmet	Unmet	Unmet	Unmet	Unmet	Unmet	Unmet	Unmet	Unmet	Unmet
RB007	2015	Male	>=2	>=6	Not involved meating CritSite	Involved	Involved	Not involved meating CritSite	Hot liquid	Unintentional	<=5	Partial thickness	4 days - 7 days	<=7 days	Not used	no	Met	Met	Unmet	Unmet	Unmet	Unmet	Unmet	Unmet	Unmet	Unmet	Unmet	Unmet	Unmet
RB008	2015	Male	<2	<2	Not involved meating CritSite	Involved	Not involved meating CritSite	Involved	Hot liquid	Unintentional	<=5	Partial thickness	4 days - 7 days	<=7 days	Not used	no	Met	Met	Met	Unmet	Unmet	Unmet	Unmet	Unmet	Unmet	Unmet	Unmet	Unmet	Unmet
RB009	2015	Female	<2	<2	Not Involved	Not Involved	Not Involved	Not Involved	Hot liquid	Unintentional	11-15	Partial thickness	Longer than 7 days	>7 days	Not used	yes	Met	Unmet	Met	Unmet	Unmet	Unmet	Unmet	Unmet	Unmet	Unmet	Unmet	Unmet	Unmet
RB010	2015	Female	<2	<2	Involved	Not involved meating CritSite	Not involved meating CritSite	Not involved meating CritSite	Hot liquid	Unintentional	<=5	Partial thickness	4 days - 7 days	<=7 days	Not used	no	Met	Met	Met	Unmet	Unmet	Unmet	Unmet	Unmet	Unmet	Unmet	Unmet	Unmet	Unmet
RB011	2015	Male	>=2	>=6	Involved	Not involved meating CritSite	Not involved meating CritSite	Not involved meating CritSite	Hot liquid	Unintentional	6-10	Partial thickness	Overnight -3 days	<=7 days	Not used	no	Met	Met	Unmet	Unmet	Unmet	Unmet	Unmet	Unmet	Unmet	Unmet	Unmet	Unmet	Unmet
RB012	2015	Male	<2	<2	Involved	Not involved meating CritSite	Not involved meating CritSite	Not involved meating CritSite	Hot liquid	Unintentional	6-10	Partial thickness	Overnight -3 days	<=7 days	Not used	no	Met	Met	Met	Unmet	Unmet	Unmet	Unmet	Unmet	Unmet	Unmet	Unmet	Unmet	Unmet
RB013	2015	Female	>=2	2-3	Not involved meating CritSite	Not involved meating CritSite	Involved	Not involved meating CritSite	Hot object	Unintentional	<=5	Unknown	Longer than 7 days	>7 days	Not used	yes	Met	Met	Unmet	Unmet	Unmet	Unmet	Unmet	Unmet	Unmet	Unmet	Unmet	Unmet	Unmet
RB014	2015	Female	>=2	2-3	Not Involved	Not Involved	Not Involved	Not Involved	Hot liquid	Unintentional	6-10	Full thickness	Overnight -3 days	<=7 days	Used	yes	Unmet	Unmet	Unmet	Unmet	Unmet	Unmet	Unmet	Unmet	Unmet	Unmet	Unmet	Unmet	Unmet
RB021	2015	Male	<2	<2	Involved	Not involved meating CritSite	Not involved meating CritSite	Not involved meating CritSite	Hot object	Unintentional	11-15	Partial thickness	4 days - 7 days	<=7 days	Not used	no	Met	Met	Met	Unmet	Unmet	Unmet	Unmet	Unmet	Unmet	Unmet	Met	Unmet	Met
RB022	2015	Male	<2	<2	Involved	Not involved meating CritSite	Not involved meating CritSite	Not involved meating CritSite	Hot liquid	Unintentional	<=5	Partial thickness	Overnight -3 days	<=7 days	Not used	no	Met	Met	Met	Unmet	Unmet	Unmet	Met	Unmet	Unmet	Unmet	Unmet	Unmet	Met
RB023	2015	Male	>=2	2-3	Not involved meating CritSite	Not involved meating CritSite	Involved	Not involved meating CritSite	Hot liquid	Unintentional	6-10	Partial thickness	Overnight -3 days	<=7 days	Not used	no	Met	Met	Unmet	Unmet	Unmet	Unmet	Unmet	Unmet	Unmet	Unmet	Unmet	Unmet	Unmet
RB024	2015	Male	>=2	2-3	Involved	Not involved meating CritSite	Not involved meating CritSite	Not involved meating CritSite	Hot liquid	Unintentional	<=5	Partial thickness	Overnight -3 days	<=7 days	Not used	no	Met	Met	Unmet	Unmet	Unmet	Unmet	Unmet	Unmet	Unmet	Unmet	Unmet	Unmet	Unmet
RB025	2015	Male	<2	<2	Not Involved	Not Involved	Not Involved	Not Involved	Hot liquid	Unintentional	6-10	Partial thickness	Longer than 7 days	>7 days	Not used	yes	Met	Unmet	Met	Unmet	Unmet	Unmet	Unmet	Unmet	Unmet	Unmet	Unmet	Unmet	Unmet
RB026	2015	Male	<2	<2	Not involved meating CritSite	Not involved meating CritSite	Not involved meating CritSite	Involved	Hot liquid	Unintentional	6-10	Partial thickness	Overnight -3 days	<=7 days	Not used	no	Met	Met	Met	Unmet	Unmet	Unmet	Unmet	Unmet	Unmet	Unmet	Unmet	Unmet	Unmet
RB028	2015	Male	<2	<2	Involved	Not involved meating CritSite	Not involved meating CritSite	Not involved meating CritSite	Hot object	Unintentional	<=5	Partial thickness	Overnight -3 days	<=7 days	Not used	no	Met	Met	Met	Unmet	Unmet	Unmet	Unmet	Unmet	Unmet	Unmet	Unmet	Unmet	Unmet
RB029	2015	Male	>=2	2-3	Not involved meating CritSite	Not involved meating CritSite	Not involved meating CritSite	Involved	Hot liquid	Unintentional	6-10	Partial thickness	No Overnight	<=7 days	Not used	no	Met	Met	Unmet	Unmet	Unmet	Unmet	Unmet	Unmet	Unmet	Unmet	Unmet	Unmet	Unmet
RB030	2015	Male	>=2	>=6	Involved	Involved	Not involved meating CritSite	Not involved meating CritSite	Fire/Flame	Unintentional	<=5	Partial thickness	4 days - 7 days	<=7 days	Not used	no	Met	Met	Unmet	Unmet	Unmet	Unmet	Unmet	Unmet	Unmet	Unmet	Unmet	Unmet	Unmet
RB031	2015	Female	<2	<2	Not involved meating CritSite	Not involved meating CritSite	Not involved meating CritSite	Involved	Hot liquid	Unintentional	6-10	Partial thickness	Overnight -3 days	<=7 days	Not used	no	Met	Met	Met	Unmet	Unmet	Unmet	Unmet	Unmet	Unmet	Unmet	Unmet	Unmet	Unmet
RB032	2015	Female	>=2	>=6	Not involved meating CritSite	Involved	Involved	Not involved meating CritSite	Hot liquid	Unintentional	11-15	Partial thickness	Longer than 7 days	>7 days	Not used	yes	Met	Met	Unmet	Unmet	Unmet	Unmet	Unmet	Unmet	Unmet	Unmet	Unmet	Unmet	Unmet
RB033	2015	Female	<2	<2	Involved	Not involved meating CritSite	Not involved meating CritSite	Not involved meating CritSite	Hot liquid	Unintentional	<=5	Partial thickness	Overnight -3 days	<=7 days	Not used	no	Met	Met	Met	Unmet	Unmet	Unmet	Unmet	Unmet	Unmet	Unmet	Unmet	Unmet	Unmet
RB034	2015	Female	>=2	2-3	Involved	Not involved meating CritSite	Not involved meating CritSite	Not involved meating CritSite	Hot liquid	Unintentional	6-10	Partial thickness	Overnight -3 days	<=7 days	Not used	no	Met	Met	Unmet	Unmet	Unmet	Unmet	Unmet	Unmet	Unmet	Unmet	Unmet	Unmet	Unmet
RB035	2015	Male	<2	<2	Involved	Not involved meating CritSite	Not involved meating CritSite	Not involved meating CritSite	Hot liquid	Unintentional	6-10	Partial thickness	No Overnight	<=7 days	Not used	no	Met	Met	Met	Unmet	Unmet	Unmet	Unmet	Unmet	Unmet	Unmet	Unmet	Unmet	Unmet
RB036	2015	Male	>=2	2-3	Not involved meating CritSite	Not involved meating CritSite	Involved	Not involved meating CritSite	Hot liquid	Unintentional	<=5	Partial thickness	Longer than 7 days	>7 days	Not used	yes	Met	Met	Unmet	Unmet	Unmet	Unmet	Unmet	Unmet	Unmet	Unmet	Unmet	Unmet	Unmet
RB037	2015	Female	<2	<2	Not involved meating CritSite	Not involved meating CritSite	Not involved meating CritSite	Involved	Hot liquid	Unintentional	<=5	Partial thickness	4 days - 7 days	<=7 days	Not used	no	Met	Met	Met	Unmet	Unmet	Unmet	Unmet	Unmet	Unmet	Unmet	Unmet	Unmet	Unmet
RB038	2015	Female	>=2	2-3	Not Involved	Not Involved	Not Involved	Not Involved	Hot liquid	Unintentional	16-20	Partial thickness	Longer than 7 days	>7 days	Used	yes	Met	Unmet	Unmet	Met	Met	Unmet	Unmet	Unmet	Unmet	Unmet	Unmet	Unmet	Met
RB039	2015	Male	<2	<2	Not involved meating CritSite	Involved	Not involved meating CritSite	Involved	Hot liquid	Unintentional	6-10	Partial thickness	Overnight -3 days	<=7 days	Not used	no	Met	Met	Met	Unmet	Unmet	Unmet	Unmet	Unmet	Unmet	Unmet	Unmet	Unmet	Unmet
RB040	2015	Female	<2	<2	Involved	Involved	Not involved meating CritSite	Not involved meating CritSite	Hot liquid	Unintentional	6-10	Partial thickness	4 days - 7 days	<=7 days	Not used	no	Met	Met	Met	Unmet	Unmet	Unmet	Unmet	Unmet	Unmet	Unmet	Met	Unmet	Met
RB041	2015	Male	<2	<2	Involved	Involved	Not involved meating CritSite	Not involved meating CritSite	Hot liquid	Unintentional	11-15	Partial thickness	4 days - 7 days	<=7 days	Not used	no	Met	Met	Met	Unmet	Unmet	Unmet	Unmet	Unmet	Unmet	Unmet	Unmet	Unmet	Unmet
RB042	2015	Male	>=2	>=6	Not involved meating CritSite	Involved	Not involved meating CritSite	Involved	Hot liquid	Unintentional	<=5	Partial thickness	Overnight -3 days	<=7 days	Not used	no	Met	Met	Unmet	Unmet	Unmet	Unmet	Unmet	Unmet	Unmet	Unmet	Unmet	Unmet	Unmet
RB043	2015	Female	<2	<2	Involved	Not involved meating CritSite	Not involved meating CritSite	Not involved meating CritSite	Hot object	Unintentional	<=5	Partial thickness	Overnight -3 days	<=7 days	Not used	no	Met	Met	Met	Unmet	Unmet	Unmet	Unmet	Unmet	Unmet	Unmet	Unmet	Unmet	Unmet
RB045	2015	Male	>=2	2-3	Involved	Not involved meating CritSite	Not involved meating CritSite	Not involved meating CritSite	Hot object	Unintentional	11-15	Partial thickness	Longer than 7 days	>7 days	Used	yes	Met	Met	Unmet	Unmet	Unmet	Unmet	Unmet	Unmet	Unmet	Unmet	Unmet	Unmet	Unmet
RB046	2015	Female	<2	<2	Not involved meating CritSite	Involved	Not involved meating CritSite	Not involved meating CritSite	Fire/Flame	Assault	6-10	Partial thickness	Longer than 7 days	>7 days	Not used	yes	Met	Met	Met	Unmet	Unmet	Unmet	Unmet	Met	Unmet	Met	Unmet	Unmet	Met
RB047	2015	Female	>=2	2-3	Not involved meating CritSite	Involved	Not involved meating CritSite	Involved	Hot liquid	Unintentional	<=5	Partial thickness	4 days - 7 days	<=7 days	Used	yes	Met	Met	Unmet	Unmet	Unmet	Unmet	Unmet	Unmet	Unmet	Unmet	Unmet	Unmet	Unmet
RB049	2015	Female	>=2	2-3	Not involved meating CritSite	Involved	Not involved meating CritSite	Not involved meating CritSite	Hot liquid	Unintentional	<=5	Partial thickness	No Overnight	<=7 days	Not used	no	Met	Met	Unmet	Unmet	Unmet	Unmet	Unmet	Unmet	Unmet	Unmet	Unmet	Unmet	Unmet
RB050	2015	Male	<2	<2	Involved	Not involved meating CritSite	Not involved meating CritSite	Not involved meating CritSite	Hot liquid	Unintentional	16-20	Partial thickness	Longer than 7 days	>7 days	Not used	yes	Met	Met	Met	Met	Met	Unmet	Unmet	Unmet	Unmet	Unmet	Unmet	Unmet	Met
RB051	2015	Female	<2	<2	Involved	Not involved meating CritSite	Not involved meating CritSite	Not involved meating CritSite	Hot liquid	Unintentional	6-10	Partial thickness	4 days - 7 days	<=7 days	Not used	no	Met	Met	Met	Unmet	Unmet	Unmet	Unmet	Unmet	Unmet	Unmet	Unmet	Unmet	Unmet
RB053	2015	Male	>=2	2-3	Involved	Involved	Not involved meating CritSite	Not involved meating CritSite	Hot liquid	Unintentional	<=5	Partial thickness	Overnight -3 days	<=7 days	Not used	no	Met	Met	Unmet	Unmet	Unmet	Unmet	Unmet	Unmet	Unmet	Unmet	Unmet	Unmet	Unmet
RB054	2015	Male	<2	<2	Not involved meating CritSite	Involved	Not involved meating CritSite	Involved	Hot liquid	Unintentional	16-20	Partial thickness	Longer than 7 days	>7 days	Not used	yes	Met	Met	Met	Met	Met	Unmet	Unmet	Unmet	Unmet	Unmet	Unmet	Unmet	Met
RB055	2015	Female	>=2	2-3	Involved	Not involved meating CritSite	Not involved meating CritSite	Not involved meating CritSite	Hot liquid	Unintentional	11-15	Partial thickness	Longer than 7 days	>7 days	Used	yes	Met	Met	Unmet	Unmet	Unmet	Unmet	Unmet	Unmet	Unmet	Unmet	Met	Unmet	Met
RB056	2015	Male	>=2	2-3	Not involved meating CritSite	Not involved meating CritSite	Involved	Not involved meating CritSite	Hot object	Unintentional	<=5	Partial thickness	4 days - 7 days	<=7 days	Not used	no	Met	Met	Unmet	Unmet	Unmet	Unmet	Unmet	Unmet	Unmet	Unmet	Unmet	Unmet	Unmet
RB057	2015	Female	>=2	2-3	Not involved meating CritSite	Not involved meating CritSite	Involved	Not involved meating CritSite	Hot liquid	Unintentional	>20	Partial thickness	Longer than 7 days	>7 days	Used	yes	Met	Met	Unmet	Met	Met	Unmet	Unmet	Unmet	Unmet	Unmet	Unmet	Unmet	Met
RB059	2015	Female	>=2	2-3	Not involved meating CritSite	Not involved meating CritSite	Not involved meating CritSite	Involved	Hot liquid	Unintentional	16-20	Partial thickness	Longer than 7 days	>7 days	Not used	yes	Met	Met	Unmet	Met	Met	Unmet	Unmet	Unmet	Unmet	Unmet	Unmet	Unmet	Met
RB060	2015	Male	>=2	2-3	Involved	Not involved meating CritSite	Not involved meating CritSite	Not involved meating CritSite	Hot liquid	Unintentional	<=5	Partial thickness	No Overnight	<=7 days	Not used	no	Met	Met	Unmet	Unmet	Unmet	Unmet	Unmet	Unmet	Unmet	Unmet	Unmet	Unmet	Unmet
RB061	2015	Male	>=2	>=6	Not involved meating CritSite	Involved	Not involved meating CritSite	Involved	Hot liquid	Unintentional	6-10	Partial thickness	No Overnight	<=7 days	Not used	no	Met	Met	Unmet	Unmet	Unmet	Unmet	Unmet	Unmet	Unmet	Unmet	Unmet	Unmet	Unmet
RB062	2015	Male	>=2	2-3	Not involved meating CritSite	Not involved meating CritSite	Not involved meating CritSite	Involved	Hot liquid	Unintentional	6-10	Partial thickness	No Overnight	<=7 days	Used	yes	Met	Met	Unmet	Unmet	Unmet	Unmet	Unmet	Unmet	Unmet	Unmet	Unmet	Unmet	Unmet
RB063	2015	Female	<2	<2	Not involved meating CritSite	Involved	Not involved meating CritSite	Not involved meating CritSite	Hot liquid	Unintentional	<=5	Partial thickness	No Overnight	<=7 days	Not used	no	Met	Met	Met	Unmet	Unmet	Unmet	Unmet	Unmet	Unmet	Unmet	Unmet	Unmet	Unmet
RB064	2015	Female	>=2	4-5	Not involved meating CritSite	Involved	Not involved meating CritSite	Involved	Fire/Flame	Unintentional	6-10	Full thickness	4 days - 7 days	<=7 days	Used	yes	Met	Met	Unmet	Unmet	Unmet	Unmet	Unmet	Unmet	Unmet	Unmet	Unmet	Unmet	Unmet
RB065	2015	Male	<2	<2	Not Involved	Not Involved	Not Involved	Not Involved	Hot liquid	Unintentional	<=5	Partial thickness	No Overnight	<=7 days	Not used	no	Met	Unmet	Met	Unmet	Unmet	Unmet	Unmet	Unmet	Unmet	Unmet	Met	Unmet	Met
RB066	2015	Male	<2	<2	Not Involved	Not Involved	Not Involved	Not Involved	Hot liquid	Unintentional	6-10	Partial thickness	Overnight -3 days	<=7 days	Not used	no	Met	Unmet	Met	Unmet	Unmet	Unmet	Unmet	Unmet	Unmet	Unmet	Unmet	Unmet	Unmet
RB067	2015	Female	>=2	2-3	Not involved meating CritSite	Not involved meating CritSite	Involved	Not involved meating CritSite	Hot object	Unintentional	<=5	Partial thickness	4 days - 7 days	<=7 days	Not used	no	Met	Met	Unmet	Unmet	Unmet	Unmet	Unmet	Unmet	Unmet	Unmet	Unmet	Unmet	Unmet
RB068	2015	Male	<2	<2	Not involved meating CritSite	Involved	Not involved meating CritSite	Not involved meating CritSite	Hot object	Unintentional	<=5	Partial thickness	No Overnight	<=7 days	Not used	no	Met	Met	Met	Unmet	Unmet	Unmet	Unmet	Unmet	Unmet	Unmet	Unmet	Unmet	Unmet
RB069	2015	Female	<2	<2	Not involved meating CritSite	Involved	Not involved meating CritSite	Involved	Hot liquid	Unintentional	<=5	Partial thickness	4 days - 7 days	<=7 days	Not used	no	Met	Met	Met	Unmet	Unmet	Unmet	Unmet	Unmet	Unmet	Unmet	Unmet	Unmet	Unmet
RB070	2015	Female	>=2	2-3	Not involved meating CritSite	Involved	Not involved meating CritSite	Not involved meating CritSite	Electrical or chemical	Unintentional	<=5	Partial thickness	No Overnight	<=7 days	Not used	no	Met	Met	Unmet	Unmet	Unmet	Unmet	Unmet	Met	Met	Unmet	Unmet	Unmet	Met
RB071	2015	Male	>=2	2-3	Not involved meating CritSite	Involved	Not involved meating CritSite	Involved	Hot liquid	Unintentional	<=5	Partial thickness	Overnight -3 days	<=7 days	Not used	no	Met	Met	Unmet	Unmet	Unmet	Unmet	Unmet	Unmet	Unmet	Unmet	Unmet	Unmet	Unmet
RB072	2015	Male	>=2	2-3	Involved	Not involved meating CritSite	Not involved meating CritSite	Not involved meating CritSite	Hot liquid	Unintentional	11-15	Partial thickness	4 days - 7 days	<=7 days	Not used	no	Met	Met	Unmet	Unmet	Unmet	Unmet	Unmet	Unmet	Unmet	Unmet	Unmet	Unmet	Unmet
RB073	2015	Female	>=2	>=6	Not Involved	Not Involved	Not Involved	Not Involved	Fire/Flame	Unintentional	16-20	Partial thickness	Longer than 7 days	>7 days	Used	yes	Met	Unmet	Unmet	Met	Met	Unmet	Unmet	Unmet	Unmet	Unmet	Unmet	Unmet	Met
RB074	2015	Female	>=2	2-3	Not Involved	Not Involved	Not Involved	Not Involved	Hot liquid	Unintentional	6-10	Partial thickness	Overnight -3 days	<=7 days	Not used	no	Unmet	Unmet	Unmet	Unmet	Unmet	Unmet	Unmet	Unmet	Unmet	Unmet	Unmet	Unmet	Unmet
RB076	2015	Female	>=2	2-3	Not involved meating CritSite	Involved	Not involved meating CritSite	Involved	Fire/Flame	Unintentional	6-10	Partial thickness	4 days - 7 days	<=7 days	Used	yes	Met	Met	Unmet	Unmet	Unmet	Unmet	Unmet	Unmet	Unmet	Unmet	Unmet	Unmet	Unmet
RB077	2015	Male	>=2	>=6	Not involved meating CritSite	Not involved meating CritSite	Involved	Not involved meating CritSite	Hot liquid	Unintentional	<=5	Partial thickness	4 days - 7 days	<=7 days	Not used	no	Met	Met	Unmet	Unmet	Unmet	Unmet	Unmet	Unmet	Unmet	Unmet	Unmet	Unmet	Unmet
RB078	2015	Female	<2	<2	Not involved meating CritSite	Involved	Not involved meating CritSite	Not involved meating CritSite	Hot object	Unintentional	<=5	Partial thickness	4 days - 7 days	<=7 days	Used	yes	Met	Met	Met	Unmet	Unmet	Unmet	Unmet	Unmet	Unmet	Unmet	Unmet	Unmet	Unmet
RB079	2015	Female	<2	<2	Involved	Not involved meating CritSite	Not involved meating CritSite	Not involved meating CritSite	Hot liquid	Unintentional	6-10	Partial thickness	Overnight -3 days	<=7 days	Not used	no	Met	Met	Met	Unmet	Unmet	Unmet	Unmet	Unmet	Unmet	Unmet	Unmet	Unmet	Unmet
RB080	2015	Female	<2	<2	Involved	Not involved meating CritSite	Not involved meating CritSite	Not involved meating CritSite	Hot liquid	Unintentional	<=5	Partial thickness	Overnight -3 days	<=7 days	Not used	no	Met	Met	Met	Unmet	Unmet	Unmet	Unmet	Unmet	Unmet	Unmet	Unmet	Unmet	Unmet
RB081	2015	Male	<2	<2	Not involved meating CritSite	Not involved meating CritSite	Not involved meating CritSite	Involved	Hot liquid	Unintentional	>20	Partial thickness	4 days - 7 days	<=7 days	Not used	no	Met	Met	Met	Met	Met	Unmet	Unmet	Unmet	Unmet	Unmet	Unmet	Unmet	Met
RB082	2015	Female	<2	<2	Involved	Not involved meating CritSite	Not involved meating CritSite	Involved	Hot liquid	Unintentional	11-15	Partial thickness	4 days - 7 days	<=7 days	Used	yes	Met	Met	Met	Unmet	Unmet	Unmet	Unmet	Unmet	Unmet	Unmet	Unmet	Unmet	Unmet
RB083	2015	Female	<2	<2	Not involved meating CritSite	Involved	Not involved meating CritSite	Not involved meating CritSite	Hot liquid	Unintentional	6-10	Partial thickness	Overnight -3 days	<=7 days	Not used	no	Met	Met	Met	Unmet	Unmet	Unmet	Unmet	Unmet	Unmet	Unmet	Unmet	Unmet	Unmet
RB084	2015	Male	<2	<2	Involved	Not involved meating CritSite	Not involved meating CritSite	Involved	Hot liquid	Unintentional	6-10	Partial thickness	No Overnight	<=7 days	Not used	no	Met	Met	Met	Unmet	Unmet	Unmet	Unmet	Unmet	Unmet	Unmet	Unmet	Unmet	Unmet
RB085	2015	Male	>=2	2-3	Not involved meating CritSite	Not involved meating CritSite	Involved	Involved	Hot liquid	Unintentional	6-10	Partial thickness	No Overnight	<=7 days	Not used	no	Met	Met	Unmet	Unmet	Unmet	Unmet	Unmet	Unmet	Unmet	Unmet	Unmet	Unmet	Unmet
RB086	2015	Male	>=2	2-3	Not involved meating CritSite	Involved	Not involved meating CritSite	Involved	Hot liquid	Unintentional	>20	Partial thickness	Longer than 7 days	>7 days	Not used	yes	Met	Met	Unmet	Met	Met	Unmet	Unmet	Unmet	Unmet	Unmet	Unmet	Unmet	Met
RB087	2015	Male	>=2	2-3	Not involved meating CritSite	Not involved meating CritSite	Involved	Not involved meating CritSite	Hot liquid	Assault	<=5	Full thickness	Longer than 7 days	>7 days	Used	yes	Met	Met	Unmet	Unmet	Unmet	Unmet	Unmet	Met	Unmet	Met	Unmet	Unmet	Met
RB088	2015	Male	>=2	>=6	Involved	Not involved meating CritSite	Not involved meating CritSite	Not involved meating CritSite	Hot liquid	Unintentional	<=5	Partial thickness	No Overnight	<=7 days	Not used	no	Met	Met	Unmet	Unmet	Unmet	Unmet	Unmet	Unmet	Unmet	Unmet	Unmet	Unmet	Unmet
RB089	2015	Male	>=2	2-3	Not involved meating CritSite	Not involved meating CritSite	Involved	Not involved meating CritSite	Hot object	Assault	<=5	Partial thickness	Overnight -3 days	<=7 days	Not used	no	Met	Met	Unmet	Unmet	Unmet	Unmet	Unmet	Met	Unmet	Met	Unmet	Unmet	Met
RB090	2015	Male	>=2	2-3	Involved	Involved	Not involved meating CritSite	Involved	Hot liquid	Unintentional	>20	Partial thickness	Longer than 7 days	>7 days	Not used	yes	Met	Met	Unmet	Met	Met	Unmet	Unmet	Unmet	Unmet	Unmet	Met	Unmet	Met
RB091	2015	Female	>=2	2-3	Involved	Not involved meating CritSite	Not involved meating CritSite	Not involved meating CritSite	Fire/Flame	Unintentional	<=5	Partial thickness	Overnight -3 days	<=7 days	Used	yes	Met	Met	Unmet	Unmet	Unmet	Unmet	Unmet	Unmet	Unmet	Unmet	Unmet	Unmet	Unmet
RB092	2015	Female	<2	<2	Not Involved	Not Involved	Not Involved	Not Involved	Hot liquid	Unintentional	11-15	Partial thickness	Longer than 7 days	>7 days	Not used	yes	Met	Unmet	Met	Unmet	Unmet	Unmet	Unmet	Unmet	Unmet	Unmet	Unmet	Unmet	Unmet
RB093	2015	Male	>=2	4-5	Not involved meating CritSite	Involved	Not involved meating CritSite	Not involved meating CritSite	Hot object	Unintentional	Unknown	Partial thickness	Overnight -3 days	<=7 days	Used	yes	Met	Met	Unmet	Unmet	Unmet	Unmet	Unmet	Unmet	Unmet	Unmet	Unmet	Unmet	Unmet
RB094	2015	Male	>=2	2-3	Not involved meating CritSite	Not involved meating CritSite	Not involved meating CritSite	Involved	Hot liquid	Unintentional	<=5	Partial thickness	4 days - 7 days	<=7 days	Not used	no	Met	Met	Unmet	Unmet	Unmet	Unmet	Unmet	Unmet	Unmet	Unmet	Unmet	Unmet	Unmet
RB096	2015	Male	<2	<2	Not involved meating CritSite	Involved	Not involved meating CritSite	Not involved meating CritSite	Hot liquid	Unintentional	<=5	Partial thickness	No Overnight	<=7 days	Not used	no	Met	Met	Met	Unmet	Unmet	Unmet	Unmet	Unmet	Unmet	Unmet	Unmet	Unmet	Unmet
RB097	2015	Female	<2	<2	Involved	Not involved meating CritSite	Not involved meating CritSite	Involved	Hot liquid	Unintentional	6-10	Partial thickness	Overnight -3 days	<=7 days	Not used	no	Met	Met	Met	Unmet	Unmet	Unmet	Unmet	Unmet	Unmet	Unmet	Unmet	Unmet	Unmet
RB098	2015	Female	<2	<2	Involved	Not involved meating CritSite	Not involved meating CritSite	Not involved meating CritSite	Hot liquid	Unintentional	6-10	Partial thickness	4 days - 7 days	<=7 days	Not used	no	Met	Met	Met	Unmet	Unmet	Unmet	Unmet	Unmet	Unmet	Unmet	Unmet	Unmet	Unmet
RB099	2015	Male	>=2	>=6	Involved	Not involved meating CritSite	Not involved meating CritSite	Not involved meating CritSite	Fire/Flame	Unintentional	<=5	Partial thickness	Overnight -3 days	<=7 days	Not used	no	Met	Met	Unmet	Unmet	Unmet	Unmet	Unmet	Unmet	Unmet	Unmet	Unmet	Unmet	Unmet
RB100	2015	Female	<2	<2	Involved	Not involved meating CritSite	Not involved meating CritSite	Not involved meating CritSite	Hot liquid	Unintentional	11-15	Partial thickness	Overnight -3 days	<=7 days	Not used	no	Met	Met	Met	Unmet	Unmet	Unmet	Unmet	Unmet	Unmet	Unmet	Unmet	Unmet	Unmet
RB101	2015	Female	>=2	>=6	Not involved meating CritSite	Not involved meating CritSite	Not involved meating CritSite	Involved	Hot liquid	Unintentional	11-15	Partial thickness	Overnight -3 days	<=7 days	Not used	no	Met	Met	Unmet	Unmet	Unmet	Unmet	Unmet	Unmet	Unmet	Unmet	Unmet	Unmet	Unmet
RB102	2015	Male	>=2	>=6	Not involved meating CritSite	Not involved meating CritSite	Involved	Involved	Hot liquid	Unintentional	<=5	Partial thickness	Overnight -3 days	<=7 days	Not used	no	Met	Met	Unmet	Unmet	Unmet	Unmet	Unmet	Unmet	Unmet	Unmet	Unmet	Unmet	Unmet
RB103	2015	Male	>=2	2-3	Not involved meating CritSite	Not involved meating CritSite	Involved	Not involved meating CritSite	Hot liquid	Unintentional	6-10	Partial thickness	Overnight -3 days	<=7 days	Not used	no	Met	Met	Unmet	Unmet	Unmet	Unmet	Unmet	Unmet	Unmet	Unmet	Unmet	Unmet	Unmet
RB104	2015	Female	>=2	2-3	Not involved meating CritSite	Not involved meating CritSite	Involved	Not involved meating CritSite	Hot liquid	Unintentional	<=5	Partial thickness	Overnight -3 days	<=7 days	Not used	no	Met	Met	Unmet	Unmet	Unmet	Unmet	Unmet	Unmet	Unmet	Unmet	Unmet	Unmet	Unmet
RB105	2015	Male	<2	<2	Not involved meating CritSite	Involved	Not involved meating CritSite	Not involved meating CritSite	Hot liquid	Unintentional	11-15	Partial thickness	Longer than 7 days	>7 days	Not used	yes	Met	Met	Met	Unmet	Unmet	Unmet	Unmet	Unmet	Unmet	Unmet	Unmet	Unmet	Unmet
RB106	2015	Female	>=2	2-3	Not involved meating CritSite	Involved	Not involved meating CritSite	Not involved meating CritSite	Fire/Flame	Unintentional	<=5	Partial thickness	Overnight -3 days	<=7 days	Not used	no	Met	Met	Unmet	Unmet	Unmet	Unmet	Unmet	Unmet	Unmet	Unmet	Unmet	Unmet	Unmet
RB107	2015	Male	<2	<2	Not involved meating CritSite	Involved	Not involved meating CritSite	Not involved meating CritSite	Hot liquid	Unintentional	<=5	Partial thickness	4 days - 7 days	<=7 days	Not used	no	Met	Met	Met	Unmet	Unmet	Unmet	Unmet	Unmet	Unmet	Unmet	Unmet	Unmet	Unmet
RB108	2015	Male	<2	<2	Not Involved	Not Involved	Not Involved	Not Involved	Hot liquid	Unintentional	<=5	Partial thickness	Overnight -3 days	<=7 days	Not used	no	Met	Unmet	Met	Unmet	Unmet	Unmet	Unmet	Unmet	Unmet	Unmet	Unmet	Unmet	Unmet
RB109	2015	Male	<2	<2	Involved	Not involved meating CritSite	Not involved meating CritSite	Not involved meating CritSite	Hot object	Unintentional	<=5	Partial thickness	Overnight -3 days	<=7 days	Not used	no	Met	Met	Met	Unmet	Unmet	Unmet	Unmet	Unmet	Unmet	Unmet	Unmet	Unmet	Unmet
RB110	2015	Male	<2	<2	Not involved meating CritSite	Involved	Not involved meating CritSite	Involved	Hot liquid	Unintentional	6-10	Partial thickness	Overnight -3 days	<=7 days	Not used	no	Met	Met	Met	Unmet	Unmet	Unmet	Unmet	Unmet	Unmet	Unmet	Unmet	Unmet	Unmet
RB111	2015	Male	<2	<2	Involved	Not involved meating CritSite	Not involved meating CritSite	Not involved meating CritSite	Hot liquid	Unintentional	<=5	Partial thickness	Overnight -3 days	<=7 days	Not used	no	Met	Met	Met	Unmet	Unmet	Unmet	Unmet	Unmet	Unmet	Unmet	Unmet	Unmet	Unmet
RB112	2015	Male	<2	<2	Not involved meating CritSite	Involved	Not involved meating CritSite	Involved	Hot liquid	Unintentional	<=5	Partial thickness	No Overnight	<=7 days	Not used	no	Met	Met	Met	Unmet	Unmet	Unmet	Unmet	Unmet	Unmet	Unmet	Unmet	Unmet	Unmet
RB113	2015	Male	>=2	2-3	Not involved meating CritSite	Involved	Involved	Not involved meating CritSite	Hot liquid	Unintentional	6-10	Partial thickness	4 days - 7 days	<=7 days	Not used	no	Met	Met	Unmet	Unmet	Unmet	Unmet	Unmet	Unmet	Unmet	Unmet	Unmet	Unmet	Unmet
RB114	2015	Male	>=2	4-5	Involved	Not involved meating CritSite	Not involved meating CritSite	Not involved meating CritSite	Hot liquid	Unintentional	6-10	Partial thickness	Longer than 7 days	>7 days	Used	yes	Met	Met	Unmet	Unmet	Unmet	Unmet	Unmet	Unmet	Unmet	Unmet	Unmet	Unmet	Unmet
RB115	2015	Female	<2	<2	Involved	Not involved meating CritSite	Not involved meating CritSite	Not involved meating CritSite	Hot liquid	Unintentional	<=5	Partial thickness	Overnight -3 days	<=7 days	Not used	no	Met	Met	Met	Unmet	Unmet	Unmet	Unmet	Unmet	Unmet	Unmet	Unmet	Unmet	Unmet
RB116	2015	Female	>=2	4-5	Not involved meating CritSite	Involved	Not involved meating CritSite	Involved	Hot liquid	Unintentional	<=5	Partial thickness	No Overnight	<=7 days	Not used	no	Met	Met	Unmet	Unmet	Unmet	Unmet	Unmet	Unmet	Unmet	Unmet	Unmet	Unmet	Unmet
RB118	2015	Female	<2	<2	Involved	Not involved meating CritSite	Not involved meating CritSite	Not involved meating CritSite	Hot liquid	Unintentional	<=5	Partial thickness	4 days - 7 days	<=7 days	Not used	no	Met	Met	Met	Unmet	Unmet	Unmet	Unmet	Unmet	Unmet	Unmet	Unmet	Unmet	Unmet
RB119	2015	Female	>=2	>=6	Not involved meating CritSite	Not involved meating CritSite	Not involved meating CritSite	Involved	Fire/Flame	Assault	<=5	Partial thickness	Overnight -3 days	<=7 days	Used	yes	Met	Met	Unmet	Unmet	Unmet	Unmet	Unmet	Met	Unmet	Met	Unmet	Unmet	Met
RB120	2015	Male	<2	<2	Not involved meating CritSite	Involved	Not involved meating CritSite	Not involved meating CritSite	Hot object	Unintentional	<=5	Partial thickness	Overnight -3 days	<=7 days	Not used	no	Met	Met	Met	Unmet	Unmet	Unmet	Unmet	Unmet	Unmet	Unmet	Met	Unmet	Met
RB121	2015	Female	>=2	4-5	Not Involved	Not Involved	Not Involved	Not Involved	Hot liquid	Unintentional	6-10	Partial thickness	4 days - 7 days	<=7 days	Not used	no	Unmet	Unmet	Unmet	Unmet	Unmet	Unmet	Unmet	Unmet	Unmet	Unmet	Unmet	Unmet	Unmet
RB124	2015	Male	>=2	>=6	Not involved meating CritSite	Involved	Not involved meating CritSite	Involved	Fire/Flame	Unintentional	>20	Full thickness	Longer than 7 days	>7 days	Used	yes	Met	Met	Unmet	Met	Unmet	Met	Met	Unmet	Unmet	Unmet	Unmet	Unmet	Met
RB125	2015	Female	>=2	2-3	Not involved meating CritSite	Not involved meating CritSite	Involved	Not involved meating CritSite	Hot liquid	Unintentional	6-10	Partial thickness	No Overnight	<=7 days	Not used	no	Met	Met	Unmet	Unmet	Unmet	Unmet	Unmet	Unmet	Unmet	Unmet	Unmet	Unmet	Unmet
RB127	2015	Female	<2	<2	Involved	Involved	Not involved meating CritSite	Not involved meating CritSite	Hot liquid	Unintentional	<=5	Partial thickness	4 days - 7 days	<=7 days	Not used	no	Met	Met	Met	Unmet	Unmet	Unmet	Unmet	Unmet	Unmet	Unmet	Unmet	Unmet	Unmet
RB128	2015	Male	>=2	>=6	Not involved meating CritSite	Involved	Not involved meating CritSite	Not involved meating CritSite	Electrical or chemical	Unintentional	<=5	Partial thickness	Overnight -3 days	<=7 days	Not used	no	Met	Met	Unmet	Unmet	Unmet	Unmet	Unmet	Met	Met	Unmet	Unmet	Unmet	Met
RB130	2015	Male	>=2	2-3	Involved	Not involved meating CritSite	Not involved meating CritSite	Not involved meating CritSite	Hot liquid	Unintentional	<=5	Partial thickness	Overnight -3 days	<=7 days	Not used	no	Met	Met	Unmet	Unmet	Unmet	Unmet	Unmet	Unmet	Unmet	Unmet	Unmet	Unmet	Unmet
RB131	2015	Male	<2	<2	Not involved meating CritSite	Involved	Not involved meating CritSite	Not involved meating CritSite	Hot liquid	Unintentional	<=5	Partial thickness	Overnight -3 days	<=7 days	Not used	no	Met	Met	Met	Unmet	Unmet	Unmet	Unmet	Unmet	Unmet	Unmet	Unmet	Unmet	Unmet
RB133	2015	Male	<2	<2	Involved	Not involved meating CritSite	Not involved meating CritSite	Not involved meating CritSite	Hot liquid	Unintentional	<=5	Partial thickness	Overnight -3 days	<=7 days	Not used	no	Met	Met	Met	Unmet	Unmet	Unmet	Unmet	Unmet	Unmet	Unmet	Unmet	Unmet	Unmet
RB134	2015	Male	<2	<2	Not involved meating CritSite	Involved	Not involved meating CritSite	Involved	Hot liquid	Unintentional	<=5	Partial thickness	Overnight -3 days	<=7 days	Not used	no	Met	Met	Met	Unmet	Unmet	Unmet	Unmet	Unmet	Unmet	Unmet	Unmet	Unmet	Unmet
RB136	2015	Female	<2	<2	Involved	Involved	Not involved meating CritSite	Not involved meating CritSite	Hot liquid	Unintentional	6-10	Partial thickness	Overnight -3 days	<=7 days	Not used	no	Met	Met	Met	Unmet	Unmet	Unmet	Unmet	Unmet	Unmet	Unmet	Met	Unmet	Unmet
RB137	2015	Male	<2	<2	Involved	Involved	Not involved meating CritSite	Involved	Hot liquid	Unintentional	11-15	Partial thickness	Longer than 7 days	>7 days	Used	yes	Met	Met	Met	Unmet	Unmet	Unmet	Unmet	Unmet	Unmet	Unmet	Unmet	Unmet	Unmet
RB138	2015	Male	>=2	2-3	Not involved meating CritSite	Involved	Involved	Involved	Hot liquid	Unintentional	11-15	Partial thickness	Longer than 7 days	>7 days	Used	yes	Met	Met	Unmet	Unmet	Unmet	Unmet	Unmet	Unmet	Unmet	Unmet	Unmet	Unmet	Unmet
RB139	2015	Female	>=2	4-5	Involved	Not involved meating CritSite	Not involved meating CritSite	Involved	Hot liquid	Unintentional	>20	Partial thickness	Longer than 7 days	>7 days	Not used	yes	Met	Met	Unmet	Met	Met	Unmet	Unmet	Unmet	Unmet	Unmet	Unmet	Unmet	Met
RB140	2015	Female	<2	<2	Involved	Involved	Not involved meating CritSite	Involved	Hot liquid	Unintentional	16-20	Partial thickness	Longer than 7 days	>7 days	Used	yes	Met	Met	Met	Met	Met	Unmet	Unmet	Unmet	Unmet	Unmet	Unmet	Unmet	Met
RT015	2015	Female	<2	<2	Involved	Not involved meating CritSite	Not involved meating CritSite	Not involved meating CritSite	Hot liquid	Unintentional	6-10	Partial thickness	Overnight -3 days	<=7 days	Not used	no	Met	Met	Met	Unmet	Unmet	Unmet	Unmet	Unmet	Unmet	Unmet	Unmet	Unmet	Unmet
RT077	2015	Male	<2	<2	Not Involved	Not Involved	Not Involved	Not Involved	Hot liquid	Unintentional	Unknown	Unknown	No Overnight	<=7 days	Not used	no	Met	Unmet	Met	Unmet	Unmet	Unmet	Unmet	Unmet	Unmet	Unmet	Unmet	Unmet	Unmet
SK001	2012	Female	<2	<2	Not involved meating CritSite	Involved	Not involved meating CritSite	Not involved meating CritSite	Hot liquid	Unintentional	<=5	Full thickness	Overnight -3 days	<=7 days	Not used	no	Met	Met	Met	Unmet	Unmet	Unmet	Unmet	Unmet	Unmet	Unmet	Unmet	Unmet	Unmet
SK002	2012	Male	>=2	4-5	Involved	Involved	Not involved meating CritSite	Involved	Hot liquid	Unintentional	6-10	Partial thickness	Overnight -3 days	<=7 days	Not used	no	Met	Met	Unmet	Unmet	Unmet	Unmet	Unmet	Unmet	Unmet	Unmet	Unmet	Unmet	Unmet
SK003	2012	Male	>=2	4-5	Not involved meating CritSite	Not involved meating CritSite	Involved	Not involved meating CritSite	Hot liquid	Unintentional	<=5	Partial thickness	Overnight -3 days	<=7 days	Not used	no	Met	Met	Unmet	Unmet	Unmet	Unmet	Unmet	Unmet	Unmet	Unmet	Unmet	Unmet	Unmet
SK004	2012	Female	>=2	2-3	Involved	Not involved meating CritSite	Not involved meating CritSite	Involved	Hot liquid	Unintentional	<=5	Partial thickness	Overnight -3 days	<=7 days	Not used	no	Met	Met	Unmet	Unmet	Unmet	Unmet	Unmet	Unmet	Unmet	Unmet	Unmet	Unmet	Unmet
SK005	2012	Male	>=2	>=6	Not involved meating CritSite	Not involved meating CritSite	Not involved meating CritSite	Involved	Hot liquid	Unintentional	6-10	Partial thickness	Overnight -3 days	<=7 days	Not used	no	Met	Met	Unmet	Unmet	Unmet	Unmet	Unmet	Unmet	Unmet	Unmet	Unmet	Unmet	Unmet
SK006	2012	Male	>=2	4-5	Not involved meating CritSite	Not involved meating CritSite	Not involved meating CritSite	Involved	Hot liquid	Unintentional	>20	Full thickness	Longer than 7 days	>7 days	Used	yes	Met	Met	Unmet	Met	Unmet	Met	Unmet	Unmet	Unmet	Unmet	Unmet	Unmet	Met
SK008	2012	Female	>=2	2-3	Not involved meating CritSite	Not involved meating CritSite	Not involved meating CritSite	Involved	Hot liquid	Unintentional	11-15	Partial thickness	4 days - 7 days	<=7 days	Not used	no	Met	Met	Unmet	Unmet	Unmet	Unmet	Unmet	Unmet	Unmet	Unmet	Unmet	Unmet	Unmet
SK009	2012	Female	>=2	2-3	Not involved meating CritSite	Not involved meating CritSite	Not involved meating CritSite	Involved	Hot liquid	Unintentional	11-15	Partial thickness	4 days - 7 days	<=7 days	Not used	no	Met	Met	Unmet	Unmet	Unmet	Unmet	Unmet	Unmet	Unmet	Unmet	Unmet	Unmet	Unmet
SK010	2012	Female	>=2	4-5	Not involved meating CritSite	Not involved meating CritSite	Involved	Involved	Hot liquid	Unintentional	>20	Partial thickness	Longer than 7 days	>7 days	Used	yes	Met	Met	Unmet	Met	Met	Unmet	Unmet	Unmet	Unmet	Unmet	Unmet	Unmet	Met
SK011	2012	Male	<2	<2	Involved	Not involved meating CritSite	Not involved meating CritSite	Not involved meating CritSite	Hot liquid	Unintentional	6-10	Partial thickness	4 days - 7 days	<=7 days	Used	yes	Met	Met	Met	Unmet	Unmet	Unmet	Unmet	Unmet	Unmet	Unmet	Unmet	Unmet	Unmet
SK012	2012	Male	>=2	2-3	Involved	Not involved meating CritSite	Not involved meating CritSite	Not involved meating CritSite	Hot liquid	Unintentional	11-15	Partial thickness	Longer than 7 days	>7 days	Not used	yes	Met	Met	Unmet	Unmet	Unmet	Unmet	Unmet	Unmet	Unmet	Unmet	Unmet	Unmet	Unmet
SK013	2012	Male	>=2	>=6	Not Involved	Not Involved	Not Involved	Not Involved	Hot liquid	Unintentional	<=5	Partial thickness	Overnight -3 days	<=7 days	Not used	no	Unmet	Unmet	Unmet	Unmet	Unmet	Unmet	Unmet	Unmet	Unmet	Unmet	Unmet	Unmet	Unmet
SK014	2012	Female	<2	<2	Not involved meating CritSite	Involved	Not involved meating CritSite	Not involved meating CritSite	Hot object	Unintentional	<=5	Partial thickness	Overnight -3 days	<=7 days	Not used	no	Met	Met	Met	Unmet	Unmet	Unmet	Unmet	Unmet	Unmet	Unmet	Unmet	Unmet	Unmet
SK015	2012	Male	>=2	>=6	Not involved meating CritSite	Not involved meating CritSite	Involved	Not involved meating CritSite	Hot liquid	Unintentional	<=5	Partial thickness	Overnight -3 days	<=7 days	Not used	no	Met	Met	Unmet	Unmet	Unmet	Unmet	Unmet	Unmet	Unmet	Unmet	Unmet	Unmet	Unmet
SK016	2012	Male	<2	<2	Involved	Not involved meating CritSite	Not involved meating CritSite	Not involved meating CritSite	Hot object	Unintentional	<=5	Partial thickness	Overnight -3 days	<=7 days	Not used	no	Met	Met	Met	Unmet	Unmet	Unmet	Unmet	Unmet	Unmet	Unmet	Unmet	Unmet	Unmet
SK017	2012	Male	>=2	4-5	Involved	Involved	Involved	Involved	Fire/Flame	Unintentional	>20	Full thickness	Longer than 7 days	>7 days	Used	yes	Met	Met	Unmet	Met	Unmet	Met	Met	Unmet	Unmet	Unmet	Unmet	Unmet	Met
SK018	2012	Male	>=2	2-3	Not involved meating CritSite	Involved	Not involved meating CritSite	Not involved meating CritSite	Fire/Flame	Unintentional	<=5	Partial thickness	Overnight -3 days	<=7 days	Not used	no	Met	Met	Unmet	Unmet	Unmet	Unmet	Unmet	Unmet	Unmet	Unmet	Unmet	Unmet	Unmet
SK019	2012	Female	<2	<2	Not involved meating CritSite	Involved	Not involved meating CritSite	Involved	Hot liquid	Unintentional	<=5	Partial thickness	4 days - 7 days	<=7 days	Not used	no	Met	Met	Met	Unmet	Unmet	Unmet	Unmet	Unmet	Unmet	Unmet	Unmet	Unmet	Unmet
SK020	2012	Female	<2	<2	Not involved meating CritSite	Involved	Not involved meating CritSite	Involved	Hot object	Unintentional	11-15	Partial thickness	Overnight -3 days	<=7 days	Not used	no	Met	Met	Met	Unmet	Unmet	Unmet	Unmet	Unmet	Unmet	Unmet	Unmet	Unmet	Unmet
SK021	2012	Male	<2	<2	Involved	Not involved meating CritSite	Not involved meating CritSite	Not involved meating CritSite	Hot liquid	Unintentional	<=5	Partial thickness	Overnight -3 days	<=7 days	Not used	no	Met	Met	Met	Unmet	Unmet	Unmet	Unmet	Unmet	Unmet	Unmet	Unmet	Unmet	Unmet
SK022	2012	Male	<2	<2	Not involved meating CritSite	Not involved meating CritSite	Not involved meating CritSite	Involved	Hot liquid	Unintentional	<=5	Unknown	Longer than 7 days	>7 days	Used	yes	Met	Met	Met	Unmet	Unmet	Unmet	Unmet	Unmet	Unmet	Unmet	Unmet	Unmet	Unmet
SK023	2012	Female	>=2	4-5	Involved	Not involved meating CritSite	Not involved meating CritSite	Not involved meating CritSite	Hot liquid	Unintentional	11-15	Partial thickness	4 days - 7 days	<=7 days	Not used	no	Met	Met	Unmet	Unmet	Unmet	Unmet	Unmet	Unmet	Unmet	Unmet	Met	Unmet	Met
SK024	2012	Male	<2	<2	Not involved meating CritSite	Involved	Not involved meating CritSite	Not involved meating CritSite	Hot liquid	Unintentional	<=5	Partial thickness	Overnight -3 days	<=7 days	Not used	no	Met	Met	Met	Unmet	Unmet	Unmet	Unmet	Unmet	Unmet	Unmet	Unmet	Unmet	Unmet
SK025	2012	Female	<2	<2	Not involved meating CritSite	Involved	Not involved meating CritSite	Involved	Hot liquid	Unintentional	11-15	Partial thickness	4 days - 7 days	<=7 days	Not used	no	Met	Met	Met	Unmet	Unmet	Unmet	Unmet	Unmet	Unmet	Unmet	Unmet	Unmet	Unmet
SK026	2012	Female	<2	<2	Involved	Not involved meating CritSite	Not involved meating CritSite	Not involved meating CritSite	Hot liquid	Unintentional	6-10	Partial thickness	No Overnight	<=7 days	Not used	no	Met	Met	Met	Unmet	Unmet	Unmet	Unmet	Unmet	Unmet	Unmet	Unmet	Unmet	Unmet
SK027	2012	Female	>=2	2-3	Involved	Not involved meating CritSite	Not involved meating CritSite	Not involved meating CritSite	Hot liquid	Unintentional	<=5	Partial thickness	Overnight -3 days	<=7 days	Not used	no	Met	Met	Unmet	Unmet	Unmet	Unmet	Unmet	Unmet	Unmet	Unmet	Met	Unmet	Met
SK028	2012	Male	<2	<2	Involved	Not involved meating CritSite	Not involved meating CritSite	Not involved meating CritSite	Hot liquid	Unintentional	6-10	Partial thickness	Longer than 7 days	>7 days	Used	yes	Met	Met	Met	Unmet	Unmet	Unmet	Met	Unmet	Unmet	Unmet	Unmet	Unmet	Met
SK030	2012	Female	>=2	2-3	Not Involved	Not Involved	Not Involved	Not Involved	Hot liquid	Unintentional	6-10	Partial thickness	Overnight -3 days	<=7 days	Not used	no	Unmet	Unmet	Unmet	Unmet	Unmet	Unmet	Unmet	Unmet	Unmet	Unmet	Unmet	Unmet	Unmet
SK031	2012	Female	<2	<2	Not involved meating CritSite	Involved	Not involved meating CritSite	Not involved meating CritSite	Hot liquid	Unintentional	<=5	Partial thickness	Overnight -3 days	<=7 days	Not used	no	Met	Met	Met	Unmet	Unmet	Unmet	Unmet	Unmet	Unmet	Unmet	Unmet	Unmet	Unmet
SK032	2012	Male	>=2	2-3	Not Involved	Not Involved	Not Involved	Not Involved	Hot liquid	Unintentional	11-15	Unknown	Overnight -3 days	<=7 days	Not used	no	Met	Unmet	Unmet	Unmet	Unmet	Unmet	Unmet	Unmet	Unmet	Unmet	Met	Unmet	Met
SK033	2012	Male	<2	<2	Involved	Not involved meating CritSite	Not involved meating CritSite	Not involved meating CritSite	Hot liquid	Unintentional	<=5	Partial thickness	Overnight -3 days	<=7 days	Not used	no	Met	Met	Met	Unmet	Unmet	Unmet	Unmet	Unmet	Unmet	Unmet	Unmet	Unmet	Unmet
SK034	2012	Male	>=2	2-3	Not involved meating CritSite	Involved	Not involved meating CritSite	Involved	Hot liquid	Unintentional	>20	Full thickness	Longer than 7 days	>7 days	Used	yes	Met	Met	Unmet	Met	Unmet	Met	Unmet	Unmet	Unmet	Unmet	Unmet	Unmet	Met
SK035	2012	Male	<2	<2	Not involved meating CritSite	Not involved meating CritSite	Not involved meating CritSite	Involved	Hot liquid	Unintentional	16-20	Partial thickness	Longer than 7 days	>7 days	Not used	yes	Met	Met	Met	Met	Met	Unmet	Unmet	Unmet	Unmet	Unmet	Unmet	Unmet	Met
SK036	2012	Female	<2	<2	Not involved meating CritSite	Not involved meating CritSite	Not involved meating CritSite	Involved	Hot liquid	Unintentional	6-10	Partial thickness	Overnight -3 days	<=7 days	Not used	no	Met	Met	Met	Unmet	Unmet	Unmet	Unmet	Unmet	Unmet	Unmet	Unmet	Unmet	Unmet
SK037	2012	Female	>=2	>=6	Involved	Involved	Not involved meating CritSite	Involved	Fire/Flame	Assault	6-10	Full thickness	Longer than 7 days	>7 days	Used	yes	Met	Met	Unmet	Unmet	Unmet	Unmet	Unmet	Met	Unmet	Met	Unmet	Unmet	Met
SK038	2012	Male	<2	<2	Involved	Not involved meating CritSite	Not involved meating CritSite	Not involved meating CritSite	Hot liquid	Unintentional	<=5	Partial thickness	Overnight -3 days	<=7 days	Not used	no	Met	Met	Met	Unmet	Unmet	Unmet	Unmet	Unmet	Unmet	Unmet	Unmet	Unmet	Unmet
SK039	2012	Female	<2	<2	Involved	Not involved meating CritSite	Not involved meating CritSite	Not involved meating CritSite	Hot liquid	Unintentional	6-10	Partial thickness	Overnight -3 days	<=7 days	Not used	no	Met	Met	Met	Unmet	Unmet	Unmet	Unmet	Unmet	Unmet	Unmet	Unmet	Unmet	Unmet
SK040	2012	Female	>=2	2-3	Not involved meating CritSite	Not involved meating CritSite	Involved	Not involved meating CritSite	Hot liquid	Unintentional	6-10	Partial thickness	Longer than 7 days	>7 days	Not used	yes	Met	Met	Unmet	Unmet	Unmet	Unmet	Unmet	Unmet	Unmet	Unmet	Unmet	Unmet	Unmet
SK041	2012	Male	>=2	>=6	Not involved meating CritSite	Involved	Involved	Involved	Hot liquid	Unintentional	11-15	Partial thickness	Longer than 7 days	>7 days	Not used	yes	Met	Met	Unmet	Unmet	Unmet	Unmet	Unmet	Unmet	Unmet	Unmet	Unmet	Unmet	Unmet
SK042	2012	Male	<2	<2	Involved	Not involved meating CritSite	Not involved meating CritSite	Not involved meating CritSite	Hot liquid	Unintentional	<=5	Partial thickness	Overnight -3 days	<=7 days	Not used	no	Met	Met	Met	Unmet	Unmet	Unmet	Unmet	Unmet	Unmet	Unmet	Unmet	Unmet	Unmet
SK043	2012	Male	<2	<2	Not Involved	Not Involved	Not Involved	Not Involved	Hot liquid	Unintentional	11-15	Partial thickness	Overnight -3 days	<=7 days	Not used	no	Met	Unmet	Met	Unmet	Unmet	Unmet	Unmet	Unmet	Unmet	Unmet	Unmet	Unmet	Unmet
SK044	2012	Female	<2	<2	Not involved meating CritSite	Not involved meating CritSite	Not involved meating CritSite	Involved	Hot liquid	Unintentional	11-15	Partial thickness	Longer than 7 days	>7 days	Not used	yes	Met	Met	Met	Unmet	Unmet	Unmet	Unmet	Unmet	Unmet	Unmet	Unmet	Unmet	Unmet
SK045	2012	Male	<2	<2	Not involved meating CritSite	Involved	Not involved meating CritSite	Not involved meating CritSite	Hot liquid	Unintentional	<=5	Partial thickness	Overnight -3 days	<=7 days	Not used	no	Met	Met	Met	Unmet	Unmet	Unmet	Unmet	Unmet	Unmet	Unmet	Unmet	Unmet	Unmet
SK046	2012	Female	<2	<2	Involved	Not involved meating CritSite	Not involved meating CritSite	Not involved meating CritSite	Hot liquid	Unintentional	<=5	Partial thickness	4 days - 7 days	<=7 days	Not used	no	Met	Met	Met	Unmet	Unmet	Unmet	Unmet	Unmet	Unmet	Unmet	Unmet	Unmet	Unmet
SK047	2012	Female	>=2	2-3	Not involved meating CritSite	Not involved meating CritSite	Not involved meating CritSite	Involved	Hot liquid	Unintentional	6-10	Partial thickness	Overnight -3 days	<=7 days	Not used	no	Met	Met	Unmet	Unmet	Unmet	Unmet	Unmet	Unmet	Unmet	Unmet	Unmet	Unmet	Unmet
SK048	2012	Male	>=2	2-3	Not Involved	Not Involved	Not Involved	Not Involved	Hot liquid	Unintentional	<=5	Partial thickness	Overnight -3 days	<=7 days	Not used	no	Unmet	Unmet	Unmet	Unmet	Unmet	Unmet	Unmet	Unmet	Unmet	Unmet	Unmet	Unmet	Unmet
SK049	2012	Male	>=2	2-3	Not involved meating CritSite	Involved	Not involved meating CritSite	Involved	Hot liquid	Unintentional	11-15	Partial thickness	Longer than 7 days	>7 days	Used	yes	Met	Met	Unmet	Unmet	Unmet	Unmet	Unmet	Unmet	Unmet	Unmet	Unmet	Unmet	Unmet
SK050	2012	Male	<2	<2	Involved	Not involved meating CritSite	Not involved meating CritSite	Not involved meating CritSite	Hot liquid	Unintentional	6-10	Partial thickness	Overnight -3 days	<=7 days	Not used	no	Met	Met	Met	Unmet	Unmet	Unmet	Unmet	Unmet	Unmet	Unmet	Unmet	Unmet	Unmet
SK051	2012	Female	>=2	2-3	Not involved meating CritSite	Not involved meating CritSite	Involved	Not involved meating CritSite	Hot liquid	Unintentional	<=5	Partial thickness	4 days - 7 days	<=7 days	Not used	no	Met	Met	Unmet	Unmet	Unmet	Unmet	Unmet	Unmet	Unmet	Unmet	Unmet	Unmet	Unmet
SK052	2012	Female	>=2	2-3	Involved	Involved	Involved	Involved	Fire/Flame	Unintentional	>20	Full thickness	Longer than 7 days	>7 days	Used	yes	Met	Met	Unmet	Met	Unmet	Met	Met	Unmet	Unmet	Unmet	Unmet	Unmet	Met
SK053	2012	Male	<2	<2	Involved	Not involved meating CritSite	Not involved meating CritSite	Involved	Hot liquid	Unintentional	11-15	Partial thickness	Longer than 7 days	>7 days	Used	yes	Met	Met	Met	Unmet	Unmet	Unmet	Unmet	Unmet	Unmet	Unmet	Unmet	Unmet	Unmet
SK054	2012	Male	<2	<2	Not involved meating CritSite	Not involved meating CritSite	Not involved meating CritSite	Involved	Hot liquid	Unintentional	11-15	Partial thickness	Longer than 7 days	>7 days	Not used	yes	Met	Met	Met	Unmet	Unmet	Unmet	Unmet	Unmet	Unmet	Unmet	Unmet	Unmet	Unmet
SK055	2012	Female	>=2	>=6	Not Involved	Not Involved	Not Involved	Not Involved	Hot liquid	Unintentional	<=5	Partial thickness	Overnight -3 days	<=7 days	Not used	no	Unmet	Unmet	Unmet	Unmet	Unmet	Unmet	Unmet	Unmet	Unmet	Unmet	Unmet	Unmet	Unmet
SK056	2012	Female	<2	<2	Involved	Not involved meating CritSite	Not involved meating CritSite	Not involved meating CritSite	Hot liquid	Unintentional	<=5	Partial thickness	Overnight -3 days	<=7 days	Not used	no	Met	Met	Met	Unmet	Unmet	Unmet	Unmet	Unmet	Unmet	Unmet	Unmet	Unmet	Unmet
SK057	2012	Male	>=2	4-5	Not involved meating CritSite	Involved	Not involved meating CritSite	Not involved meating CritSite	Electrical or chemical	Unintentional	<=5	Full thickness	4 days - 7 days	<=7 days	Not used	no	Met	Met	Unmet	Unmet	Unmet	Unmet	Unmet	Met	Met	Unmet	Unmet	Unmet	Met
SK058	2012	Male	<2	<2	Involved	Not involved meating CritSite	Not involved meating CritSite	Not involved meating CritSite	Hot liquid	Unintentional	6-10	Partial thickness	Overnight -3 days	<=7 days	Not used	no	Met	Met	Met	Unmet	Unmet	Unmet	Unmet	Unmet	Unmet	Unmet	Unmet	Unmet	Unmet
SK059	2012	Female	<2	<2	Not involved meating CritSite	Involved	Not involved meating CritSite	Not involved meating CritSite	Hot object	Unintentional	<=5	Partial thickness	Overnight -3 days	<=7 days	Not used	no	Met	Met	Met	Unmet	Unmet	Unmet	Unmet	Unmet	Unmet	Unmet	Unmet	Unmet	Unmet
SK060	2012	Female	<2	<2	Involved	Not involved meating CritSite	Not involved meating CritSite	Not involved meating CritSite	Hot liquid	Unintentional	6-10	Partial thickness	4 days - 7 days	<=7 days	Not used	no	Met	Met	Met	Unmet	Unmet	Unmet	Unmet	Unmet	Unmet	Unmet	Unmet	Unmet	Unmet
SK062	2011	Female	<2	<2	Not involved meating CritSite	Not involved meating CritSite	Not involved meating CritSite	Involved	Hot liquid	Unintentional	11-15	Partial thickness	Overnight -3 days	<=7 days	Not used	no	Met	Met	Met	Unmet	Unmet	Unmet	Unmet	Unmet	Unmet	Unmet	Unmet	Unmet	Unmet
SK063	2011	Male	>=2	2-3	Involved	Not involved meating CritSite	Not involved meating CritSite	Not involved meating CritSite	Hot liquid	Unintentional	<=5	Partial thickness	Overnight -3 days	<=7 days	Not used	no	Met	Met	Unmet	Unmet	Unmet	Unmet	Unmet	Unmet	Unmet	Unmet	Met	Unmet	Met
SK064	2011	Male	>=2	2-3	Involved	Not involved meating CritSite	Not involved meating CritSite	Not involved meating CritSite	Hot liquid	Unintentional	6-10	Partial thickness	4 days - 7 days	<=7 days	Not used	no	Met	Met	Unmet	Unmet	Unmet	Unmet	Unmet	Unmet	Unmet	Unmet	Unmet	Unmet	Unmet
SK065	2011	Male	<2	<2	Involved	Not involved meating CritSite	Not involved meating CritSite	Not involved meating CritSite	Hot liquid	Unintentional	6-10	Partial thickness	Overnight -3 days	<=7 days	Used	yes	Met	Met	Met	Unmet	Unmet	Unmet	Unmet	Unmet	Unmet	Unmet	Unmet	Unmet	Unmet
SK066	2011	Female	>=2	2-3	Not Involved	Not Involved	Not Involved	Not Involved	Hot liquid	Unintentional	<=5	Partial thickness	Overnight -3 days	<=7 days	Not used	no	Unmet	Unmet	Unmet	Unmet	Unmet	Unmet	Unmet	Unmet	Unmet	Unmet	Unmet	Unmet	Unmet
SK067	2011	Male	<2	<2	Not involved meating CritSite	Not involved meating CritSite	Not involved meating CritSite	Involved	Unknown	Unknown	<=5	Partial thickness	Overnight -3 days	<=7 days	Not used	no	Met	Met	Met	Unmet	Unmet	Unmet	Unmet	Unmet	Unmet	Unmet	Unmet	Unmet	Unmet
SK068	2011	Female	<2	<2	Not involved meating CritSite	Involved	Involved	Involved	Hot liquid	Unintentional	6-10	Partial thickness	4 days - 7 days	<=7 days	Not used	no	Met	Met	Met	Unmet	Unmet	Unmet	Unmet	Unmet	Unmet	Unmet	Unmet	Unmet	Unmet
SK069	2011	Female	>=2	4-5	Involved	Not involved meating CritSite	Not involved meating CritSite	Not involved meating CritSite	Hot object	Unintentional	>20	Partial thickness	Overnight -3 days	<=7 days	Not used	no	Met	Met	Unmet	Met	Met	Unmet	Unmet	Unmet	Unmet	Unmet	Unmet	Unmet	Met
SK070	2011	Male	<2	<2	Involved	Not involved meating CritSite	Not involved meating CritSite	Not involved meating CritSite	Hot liquid	Unintentional	6-10	Partial thickness	Overnight -3 days	<=7 days	Not used	no	Met	Met	Met	Unmet	Unmet	Unmet	Unmet	Unmet	Unmet	Unmet	Unmet	Unmet	Unmet
SK071	2011	Male	>=2	2-3	Not Involved	Not Involved	Not Involved	Not Involved	Hot object	Unintentional	6-10	Full thickness	No Overnight	<=7 days	Not used	no	Unmet	Unmet	Unmet	Unmet	Unmet	Unmet	Unmet	Unmet	Unmet	Unmet	Unmet	Unmet	Unmet
SK072	2011	Male	<2	<2	Involved	Not involved meating CritSite	Not involved meating CritSite	Not involved meating CritSite	Hot liquid	Unintentional	<=5	Partial thickness	Overnight -3 days	<=7 days	Not used	no	Met	Met	Met	Unmet	Unmet	Unmet	Unmet	Unmet	Unmet	Unmet	Unmet	Unmet	Unmet
SK073	2011	Male	<2	<2	Involved	Not involved meating CritSite	Not involved meating CritSite	Involved	Hot liquid	Unintentional	6-10	Partial thickness	Overnight -3 days	<=7 days	Used	yes	Met	Met	Met	Unmet	Unmet	Unmet	Unmet	Unmet	Unmet	Unmet	Unmet	Unmet	Unmet
SK075	2011	Female	<2	<2	Not involved meating CritSite	Involved	Not involved meating CritSite	Not involved meating CritSite	Hot liquid	Assault	16-20	Full thickness	Longer than 7 days	>7 days	Used	yes	Met	Met	Met	Met	Unmet	Met	Unmet	Met	Unmet	Met	Unmet	Unmet	Met
SK077	2011	Female	<2	<2	Involved	Not involved meating CritSite	Not involved meating CritSite	Not involved meating CritSite	Hot liquid	Unintentional	<=5	Partial thickness	Longer than 7 days	>7 days	Not used	yes	Met	Met	Met	Unmet	Unmet	Unmet	Unmet	Unmet	Unmet	Unmet	Unmet	Unmet	Unmet
SK078	2011	Male	<2	<2	Not involved meating CritSite	Involved	Not involved meating CritSite	Not involved meating CritSite	Hot liquid	Unintentional	<=5	Partial thickness	Longer than 7 days	>7 days	Used	yes	Met	Met	Met	Unmet	Unmet	Unmet	Unmet	Unmet	Unmet	Unmet	Unmet	Unmet	Met
SK079	2011	Female	<2	<2	Involved	Not involved meating CritSite	Not involved meating CritSite	Not involved meating CritSite	Hot liquid	Unintentional	6-10	Partial thickness	Overnight -3 days	<=7 days	Not used	no	Met	Met	Met	Unmet	Unmet	Unmet	Unmet	Unmet	Unmet	Unmet	Unmet	Unmet	Unmet
SK080	2011	Male	<2	<2	Involved	Not involved meating CritSite	Not involved meating CritSite	Not involved meating CritSite	Hot liquid	Unintentional	6-10	Partial thickness	Overnight -3 days	<=7 days	Not used	no	Met	Met	Met	Unmet	Unmet	Unmet	Unmet	Unmet	Unmet	Unmet	Unmet	Unmet	Unmet
SK082	2011	Female	>=2	>=6	Not Involved	Not Involved	Not Involved	Not Involved	Hot liquid	Unintentional	6-10	Partial thickness	4 days - 7 days	<=7 days	Not used	no	Unmet	Unmet	Unmet	Unmet	Unmet	Unmet	Unmet	Unmet	Unmet	Unmet	Unmet	Unmet	Unmet
SK083	2011	Male	<2	<2	Not involved meating CritSite	Involved	Not involved meating CritSite	Not involved meating CritSite	Electrical or chemical	Unintentional	<=5	Partial thickness	Overnight -3 days	<=7 days	Not used	no	Met	Met	Met	Unmet	Unmet	Unmet	Unmet	Met	Met	Unmet	Unmet	Unmet	Met
SK084	2011	Female	>=2	2-3	Involved	Involved	Involved	Involved	Fire/Flame	Unintentional	>20	Full thickness	Longer than 7 days	>7 days	Used	yes	Met	Met	Unmet	Met	Unmet	Met	Met	Unmet	Unmet	Unmet	Unmet	Unmet	Met
SK085	2011	Male	>=2	>=6	Involved	Involved	Not involved meating CritSite	Involved	Fire/Flame	Unintentional	>20	Full thickness	Longer than 7 days	>7 days	Used	yes	Met	Met	Unmet	Met	Unmet	Met	Met	Unmet	Unmet	Unmet	Unmet	Unmet	Met
SK086	2011	Male	>=2	2-3	Not involved meating CritSite	Not involved meating CritSite	Not involved meating CritSite	Involved	Hot liquid	Unintentional	11-15	Partial thickness	Overnight -3 days	<=7 days	Not used	no	Met	Met	Unmet	Unmet	Unmet	Unmet	Unmet	Unmet	Unmet	Unmet	Unmet	Unmet	Unmet
SK087	2011	Female	>=2	>=6	Not involved meating CritSite	Involved	Not involved meating CritSite	Not involved meating CritSite	Electrical or chemical	Unintentional	<=5	Full thickness	Longer than 7 days	>7 days	Used	yes	Met	Met	Unmet	Unmet	Unmet	Unmet	Unmet	Met	Met	Unmet	Unmet	Unmet	Met
SK089	2011	Male	<2	<2	Involved	Not involved meating CritSite	Not involved meating CritSite	Not involved meating CritSite	Hot liquid	Unintentional	6-10	Partial thickness	4 days - 7 days	<=7 days	Not used	no	Met	Met	Met	Unmet	Unmet	Unmet	Unmet	Unmet	Unmet	Unmet	Unmet	Unmet	Unmet
SK090	2011	Male	<2	<2	Not involved meating CritSite	Involved	Not involved meating CritSite	Involved	Hot liquid	Unintentional	6-10	Partial thickness	Overnight -3 days	<=7 days	Not used	no	Met	Met	Met	Unmet	Unmet	Unmet	Unmet	Unmet	Unmet	Unmet	Unmet	Unmet	Unmet
SK091	2011	Female	<2	<2	Involved	Not involved meating CritSite	Not involved meating CritSite	Not involved meating CritSite	Hot liquid	Unintentional	6-10	Partial thickness	Longer than 7 days	>7 days	Used	yes	Met	Met	Met	Unmet	Unmet	Unmet	Unmet	Unmet	Unmet	Unmet	Unmet	Unmet	Unmet
SK093	2011	Female	<2	<2	Involved	Not involved meating CritSite	Not involved meating CritSite	Not involved meating CritSite	Hot liquid	Unintentional	6-10	Partial thickness	Overnight -3 days	<=7 days	Used	yes	Met	Met	Met	Unmet	Unmet	Unmet	Unmet	Unmet	Unmet	Unmet	Unmet	Unmet	Unmet
SK094	2012	Male	<2	<2	Involved	Not involved meating CritSite	Not involved meating CritSite	Not involved meating CritSite	Hot liquid	Unintentional	6-10	Partial thickness	Overnight -3 days	<=7 days	Not used	no	Met	Met	Met	Unmet	Unmet	Unmet	Unmet	Unmet	Unmet	Unmet	Unmet	Unmet	Unmet
SK095	2012	Male	<2	<2	Involved	Involved	Not involved meating CritSite	Not involved meating CritSite	Fire/Flame	Unintentional	<=5	Partial thickness	4 days - 7 days	<=7 days	Used	yes	Met	Met	Met	Unmet	Unmet	Unmet	Unmet	Unmet	Unmet	Unmet	Unmet	Unmet	Unmet
SK096	2012	Male	>=2	4-5	Not involved meating CritSite	Not involved meating CritSite	Involved	Not involved meating CritSite	Hot liquid	Unintentional	<=5	Partial thickness	Overnight -3 days	<=7 days	Not used	no	Met	Met	Unmet	Unmet	Unmet	Unmet	Unmet	Unmet	Unmet	Unmet	Unmet	Unmet	Unmet
SK097	2012	Male	>=2	2-3	Not involved meating CritSite	Involved	Not involved meating CritSite	Not involved meating CritSite	Electrical or chemical	Unintentional	11-15	Unknown	Overnight -3 days	<=7 days	Not used	no	Met	Met	Unmet	Unmet	Unmet	Unmet	Unmet	Met	Met	Unmet	Unmet	Unmet	Met
SK098	2012	Male	>=2	4-5	Not Involved	Not Involved	Not Involved	Not Involved	Hot liquid	Unintentional	6-10	Partial thickness	Overnight -3 days	<=7 days	Not used	no	Unmet	Unmet	Unmet	Unmet	Unmet	Unmet	Unmet	Unmet	Unmet	Unmet	Unmet	Unmet	Unmet
SK100	2012	Male	>=2	2-3	Involved	Involved	Not involved meating CritSite	Not involved meating CritSite	Fire/Flame	Unintentional	6-10	Partial thickness	4 days - 7 days	<=7 days	Used	yes	Met	Met	Unmet	Unmet	Unmet	Unmet	Unmet	Unmet	Unmet	Unmet	Unmet	Unmet	Unmet
SK101	2012	Female	>=2	2-3	Involved	Not involved meating CritSite	Not involved meating CritSite	Not involved meating CritSite	Hot object	Unintentional	<=5	Partial thickness	Overnight -3 days	<=7 days	Not used	no	Met	Met	Unmet	Unmet	Unmet	Unmet	Unmet	Unmet	Unmet	Unmet	Unmet	Unmet	Unmet
SK102	2012	Female	<2	<2	Involved	Not involved meating CritSite	Not involved meating CritSite	Not involved meating CritSite	Hot liquid	Unintentional	<=5	Partial thickness	Overnight -3 days	<=7 days	Not used	no	Met	Met	Met	Unmet	Unmet	Unmet	Unmet	Unmet	Unmet	Unmet	Unmet	Unmet	Unmet
SK103	2012	Male	>=2	4-5	Not involved meating CritSite	Not involved meating CritSite	Not involved meating CritSite	Involved	Hot liquid	Unintentional	6-10	Partial thickness	4 days - 7 days	<=7 days	Not used	no	Met	Met	Unmet	Unmet	Unmet	Unmet	Unmet	Unmet	Unmet	Unmet	Unmet	Unmet	Unmet
SK104	2012	Male	>=2	>=6	Not involved meating CritSite	Not involved meating CritSite	Involved	Not involved meating CritSite	Hot liquid	Unintentional	11-15	Partial thickness	Longer than 7 days	>7 days	Not used	yes	Met	Met	Unmet	Unmet	Unmet	Unmet	Unmet	Unmet	Unmet	Unmet	Unmet	Unmet	Unmet
SK105	2012	Male	<2	<2	Involved	Not involved meating CritSite	Not involved meating CritSite	Not involved meating CritSite	Hot liquid	Unintentional	<=5	Partial thickness	Overnight -3 days	<=7 days	Not used	no	Met	Met	Met	Unmet	Unmet	Unmet	Unmet	Unmet	Unmet	Unmet	Unmet	Unmet	Unmet
SK106	2012	Male	<2	<2	Involved	Not involved meating CritSite	Not involved meating CritSite	Not involved meating CritSite	Hot liquid	Unintentional	<=5	Partial thickness	Overnight -3 days	<=7 days	Not used	no	Met	Met	Met	Unmet	Unmet	Unmet	Unmet	Unmet	Unmet	Unmet	Unmet	Unmet	Unmet
SK107	2011	Female	<2	<2	Involved	Involved	Not involved meating CritSite	Involved	Hot liquid	Unintentional	16-20	Full thickness	Longer than 7 days	>7 days	Used	yes	Met	Met	Met	Met	Unmet	Met	Unmet	Unmet	Unmet	Unmet	Unmet	Unmet	Met
SK109	2011	Female	>=2	2-3	Not Involved	Not Involved	Not Involved	Not Involved	Hot liquid	Unintentional	11-15	Partial thickness	Overnight -3 days	<=7 days	Not used	no	Unmet	Unmet	Unmet	Unmet	Unmet	Unmet	Unmet	Unmet	Unmet	Unmet	Unmet	Unmet	Unmet
SK110	2011	Male	>=2	2-3	Not Involved	Not Involved	Not Involved	Not Involved	Hot liquid	Unintentional	6-10	Partial thickness	No Overnight	<=7 days	Not used	no	Unmet	Unmet	Unmet	Unmet	Unmet	Unmet	Unmet	Unmet	Unmet	Unmet	Unmet	Unmet	Unmet
SK111	2013	Female	<2	<2	Involved	Not involved meating CritSite	Not involved meating CritSite	Not involved meating CritSite	Fire/Flame	Unintentional	11-15	Partial thickness	4 days - 7 days	<=7 days	Used	yes	Met	Met	Met	Unmet	Unmet	Unmet	Unmet	Unmet	Unmet	Unmet	Unmet	Unmet	Unmet
SK113	2012	Female	<2	<2	Involved	Involved	Not involved meating CritSite	Not involved meating CritSite	Fire/Flame	Unintentional	<=5	Partial thickness	Overnight -3 days	<=7 days	Not used	no	Met	Met	Met	Unmet	Unmet	Unmet	Unmet	Unmet	Unmet	Unmet	Unmet	Unmet	Unmet
SK114	2011	Female	>=2	4-5	Not involved meating CritSite	Not involved meating CritSite	Involved	Not involved meating CritSite	Hot liquid	Unintentional	11-15	Partial thickness	Longer than 7 days	>7 days	Not used	yes	Met	Met	Unmet	Unmet	Unmet	Unmet	Unmet	Unmet	Unmet	Unmet	Unmet	Unmet	Unmet
SK115	2011	Male	>=2	2-3	Not Involved	Not Involved	Not Involved	Not Involved	Hot liquid	Unintentional	11-15	Full thickness	Longer than 7 days	>7 days	Used	yes	Unmet	Unmet	Unmet	Unmet	Unmet	Unmet	Unmet	Unmet	Unmet	Unmet	Unmet	Unmet	Unmet
SK116	2011	Male	>=2	2-3	Not involved meating CritSite	Not involved meating CritSite	Not involved meating CritSite	Involved	Hot liquid	Unintentional	6-10	Partial thickness	Longer than 7 days	>7 days	Used	yes	Met	Met	Unmet	Unmet	Unmet	Unmet	Unmet	Unmet	Unmet	Unmet	Unmet	Unmet	Unmet
SK117	2012	Female	<2	<2	Involved	Involved	Not involved meating CritSite	Involved	Hot liquid	Unintentional	6-10	Partial thickness	Longer than 7 days	>7 days	Used	yes	Met	Met	Met	Unmet	Unmet	Unmet	Unmet	Unmet	Unmet	Unmet	Unmet	Unmet	Unmet
SK119	2012	Female	>=2	2-3	Not Involved	Not Involved	Not Involved	Not Involved	Hot liquid	Unintentional	6-10	Partial thickness	4 days - 7 days	<=7 days	Not used	no	Met	Unmet	Unmet	Unmet	Unmet	Unmet	Met	Unmet	Unmet	Unmet	Unmet	Unmet	Met
SK120	2012	Male	>=2	2-3	Not involved meating CritSite	Not involved meating CritSite	Involved	Not involved meating CritSite	Hot liquid	Unintentional	16-20	Partial thickness	Longer than 7 days	>7 days	Not used	yes	Met	Met	Unmet	Met	Met	Unmet	Unmet	Unmet	Unmet	Unmet	Unmet	Unmet	Met
SK121	2012	Male	<2	<2	Not involved meating CritSite	Not involved meating CritSite	Not involved meating CritSite	Involved	Hot liquid	Unintentional	16-20	Full thickness	Longer than 7 days	>7 days	Used	yes	Met	Met	Met	Met	Unmet	Met	Unmet	Unmet	Unmet	Unmet	Unmet	Unmet	Met
SK122	2012	Male	<2	<2	Not involved meating CritSite	Not involved meating CritSite	Not involved meating CritSite	Involved	Hot liquid	Unintentional	>20	Full thickness	Longer than 7 days	>7 days	Used	yes	Met	Met	Met	Met	Unmet	Met	Unmet	Unmet	Unmet	Unmet	Unmet	Unmet	Met
SK125	2012	Female	<2	<2	Involved	Involved	Not involved meating CritSite	Not involved meating CritSite	Hot liquid	Unintentional	11-15	Partial thickness	Longer than 7 days	>7 days	Not used	yes	Met	Met	Met	Unmet	Unmet	Unmet	Met	Unmet	Unmet	Unmet	Unmet	Unmet	Met
SK126	2011	Male	<2	<2	Involved	Involved	Not involved meating CritSite	Involved	Hot object	Unintentional	>20	Full thickness	Longer than 7 days	>7 days	Used	yes	Met	Met	Met	Met	Unmet	Met	Unmet	Unmet	Unmet	Unmet	Unmet	Unmet	Met
SK127	2011	Male	>=2	2-3	Not involved meating CritSite	Involved	Involved	Involved	Hot liquid	Unintentional	>20	Partial thickness	Longer than 7 days	>7 days	Used	yes	Met	Met	Unmet	Met	Met	Unmet	Unmet	Unmet	Unmet	Unmet	Unmet	Unmet	Met
SK128	2012	Female	>=2	2-3	Not involved meating CritSite	Not involved meating CritSite	Not involved meating CritSite	Involved	Hot liquid	Unintentional	>20	Partial thickness	Longer than 7 days	>7 days	Used	yes	Met	Met	Unmet	Met	Met	Unmet	Unmet	Unmet	Unmet	Unmet	Unmet	Unmet	Met
SK129	2012	Male	>=2	2-3	Involved	Not involved meating CritSite	Not involved meating CritSite	Not involved meating CritSite	Hot liquid	Unintentional	6-10	Partial thickness	Overnight -3 days	<=7 days	Not used	no	Met	Met	Unmet	Unmet	Unmet	Unmet	Unmet	Unmet	Unmet	Unmet	Unmet	Unmet	Unmet
SK131	2012	Female	<2	<2	Not Involved	Not Involved	Not Involved	Not Involved	Hot liquid	Unintentional	<=5	Partial thickness	4 days - 7 days	<=7 days	Not used	no	Met	Unmet	Met	Unmet	Unmet	Unmet	Unmet	Unmet	Unmet	Unmet	Unmet	Unmet	Unmet
SK133	2012	Male	>=2	2-3	Not involved meating CritSite	Not involved meating CritSite	Not involved meating CritSite	Involved	Hot liquid	Unintentional	<=5	Partial thickness	Overnight -3 days	<=7 days	Not used	no	Met	Met	Unmet	Unmet	Unmet	Unmet	Unmet	Unmet	Unmet	Unmet	Unmet	Unmet	Unmet
SK134	2012	Male	>=2	2-3	Not involved meating CritSite	Involved	Not involved meating CritSite	Not involved meating CritSite	Hot liquid	Unintentional	<=5	Partial thickness	Overnight -3 days	<=7 days	Not used	no	Met	Met	Unmet	Unmet	Unmet	Unmet	Unmet	Unmet	Unmet	Unmet	Unmet	Unmet	Unmet
SK135	2012	Female	<2	<2	Involved	Not involved meating CritSite	Not involved meating CritSite	Not involved meating CritSite	Hot liquid	Unintentional	6-10	Partial thickness	4 days - 7 days	<=7 days	Used	yes	Met	Met	Met	Unmet	Unmet	Unmet	Unmet	Unmet	Unmet	Unmet	Unmet	Unmet	Unmet
SK136	2012	Female	>=2	4-5	Not Involved	Not Involved	Not Involved	Not Involved	Fire/Flame	Unintentional	6-10	Partial thickness	Longer than 7 days	>7 days	Used	yes	Unmet	Unmet	Unmet	Unmet	Unmet	Unmet	Unmet	Unmet	Unmet	Unmet	Unmet	Unmet	Unmet
SK137	2012	Male	<2	<2	Not involved meating CritSite	Involved	Not involved meating CritSite	Not involved meating CritSite	Hot object	Unintentional	<=5	Partial thickness	Overnight -3 days	<=7 days	Not used	no	Met	Met	Met	Unmet	Unmet	Unmet	Unmet	Unmet	Unmet	Unmet	Unmet	Unmet	Unmet
SK138	2012	Male	<2	<2	Not involved meating CritSite	Involved	Not involved meating CritSite	Not involved meating CritSite	Hot liquid	Unintentional	6-10	Partial thickness	4 days - 7 days	<=7 days	Used	yes	Met	Met	Met	Unmet	Unmet	Unmet	Unmet	Unmet	Unmet	Unmet	Unmet	Unmet	Unmet
SK140	2012	Female	>=2	2-3	Involved	Involved	Not involved meating CritSite	Not involved meating CritSite	Fire/Flame	Unintentional	6-10	Full thickness	4 days - 7 days	<=7 days	Not used	no	Met	Met	Unmet	Unmet	Unmet	Unmet	Unmet	Unmet	Unmet	Unmet	Unmet	Unmet	Unmet
SK142	2012	Male	<2	<2	Not involved meating CritSite	Involved	Not involved meating CritSite	Involved	Hot liquid	Unintentional	<=5	Partial thickness	Overnight -3 days	<=7 days	Not used	no	Met	Met	Met	Unmet	Unmet	Unmet	Unmet	Unmet	Unmet	Unmet	Unmet	Unmet	Unmet
SK143	2013	Male	<2	<2	Involved	Not involved meating CritSite	Not involved meating CritSite	Not involved meating CritSite	Hot liquid	Unintentional	6-10	Partial thickness	4 days - 7 days	<=7 days	Not used	no	Met	Met	Met	Unmet	Unmet	Unmet	Met	Unmet	Unmet	Unmet	Unmet	Unmet	Met
SK144	2013	Female	<2	<2	Not involved meating CritSite	Involved	Not involved meating CritSite	Involved	Hot liquid	Unintentional	<=5	Partial thickness	4 days - 7 days	<=7 days	Not used	no	Met	Met	Met	Unmet	Unmet	Unmet	Unmet	Unmet	Unmet	Unmet	Unmet	Unmet	Unmet
SK145	2013	Female	<2	<2	Not Involved	Not Involved	Not Involved	Not Involved	Hot liquid	Unintentional	<=5	Partial thickness	Overnight -3 days	<=7 days	Not used	no	Met	Unmet	Met	Unmet	Unmet	Unmet	Unmet	Unmet	Unmet	Unmet	Unmet	Unmet	Unmet
SK147	2013	Female	<2	<2	Involved	Not involved meating CritSite	Not involved meating CritSite	Not involved meating CritSite	Hot liquid	Unintentional	11-15	Partial thickness	Longer than 7 days	>7 days	Used	yes	Met	Met	Met	Unmet	Unmet	Unmet	Unmet	Unmet	Unmet	Unmet	Unmet	Unmet	Unmet
SK148	2013	Male	>=2	2-3	Involved	Involved	Not involved meating CritSite	Not involved meating CritSite	Hot object	Unintentional	<=5	Partial thickness	No Overnight	<=7 days	Not used	no	Met	Met	Unmet	Unmet	Unmet	Unmet	Unmet	Unmet	Unmet	Unmet	Unmet	Unmet	Unmet
SK149	2013	Male	>=2	>=6	Involved	Not involved meating CritSite	Not involved meating CritSite	Not involved meating CritSite	Hot liquid	Unintentional	16-20	Partial thickness	Longer than 7 days	>7 days	Not used	yes	Met	Met	Unmet	Met	Met	Unmet	Unmet	Unmet	Unmet	Unmet	Unmet	Unmet	Met
SK150	2013	Male	<2	<2	Not Involved	Not Involved	Not Involved	Not Involved	Hot liquid	Unintentional	11-15	Partial thickness	Longer than 7 days	>7 days	Not used	yes	Met	Unmet	Met	Unmet	Unmet	Unmet	Unmet	Unmet	Unmet	Unmet	Unmet	Unmet	Unmet
SK151	2013	Male	<2	<2	Not involved meating CritSite	Involved	Not involved meating CritSite	Involved	Hot liquid	Unintentional	6-10	Partial thickness	Longer than 7 days	>7 days	Not used	yes	Met	Met	Met	Unmet	Unmet	Unmet	Unmet	Unmet	Unmet	Unmet	Unmet	Unmet	Unmet
SK152	2013	Male	>=2	2-3	Not involved meating CritSite	Involved	Not involved meating CritSite	Not involved meating CritSite	Hot liquid	Unintentional	6-10	Partial thickness	Longer than 7 days	>7 days	Used	yes	Met	Met	Unmet	Unmet	Unmet	Unmet	Unmet	Unmet	Unmet	Unmet	Unmet	Unmet	Unmet
SK154	2015	Female	<2	<2	Involved	Not involved meating CritSite	Not involved meating CritSite	Not involved meating CritSite	Hot liquid	Unintentional	<=5	Partial thickness	Overnight -3 days	<=7 days	Not used	no	Met	Met	Met	Unmet	Unmet	Unmet	Unmet	Unmet	Unmet	Unmet	Unmet	Unmet	Unmet
SK164	2015	Female	<2	<2	Involved	Not involved meating CritSite	Not involved meating CritSite	Involved	Hot liquid	Unintentional	<=5	Partial thickness	Overnight -3 days	<=7 days	Not used	no	Met	Met	Met	Unmet	Unmet	Unmet	Unmet	Unmet	Unmet	Unmet	Unmet	Unmet	Unmet
SK165	2013	Female	>=2	2-3	Not Involved	Not Involved	Not Involved	Not Involved	Fire/Flame	Unintentional	11-15	Partial thickness	Longer than 7 days	>7 days	Used	yes	Unmet	Unmet	Unmet	Unmet	Unmet	Unmet	Unmet	Unmet	Unmet	Unmet	Unmet	Unmet	Unmet
SK166	2013	Male	<2	<2	Involved	Not involved meating CritSite	Not involved meating CritSite	Not involved meating CritSite	Hot liquid	Unintentional	<=5	Partial thickness	4 days - 7 days	<=7 days	Not used	no	Met	Met	Met	Unmet	Unmet	Unmet	Unmet	Unmet	Unmet	Unmet	Unmet	Unmet	Unmet
SK167	2013	Male	<2	<2	Not involved meating CritSite	Involved	Not involved meating CritSite	Not involved meating CritSite	Hot liquid	Unintentional	<=5	Partial thickness	4 days - 7 days	<=7 days	Not used	no	Met	Met	Met	Unmet	Unmet	Unmet	Unmet	Unmet	Unmet	Unmet	Unmet	Unmet	Unmet
SK168	2013	Male	>=2	2-3	Not Involved	Not Involved	Not Involved	Not Involved	Fire/Flame	Unintentional	6-10	Partial thickness	Longer than 7 days	>7 days	Used	yes	Unmet	Unmet	Unmet	Unmet	Unmet	Unmet	Unmet	Unmet	Unmet	Unmet	Unmet	Unmet	Unmet
SK170	2013	Female	<2	<2	Involved	Not involved meating CritSite	Not involved meating CritSite	Not involved meating CritSite	Hot liquid	Unintentional	<=5	Partial thickness	4 days - 7 days	<=7 days	Not used	no	Met	Met	Met	Unmet	Unmet	Unmet	Unmet	Unmet	Unmet	Unmet	Unmet	Unmet	Unmet
SK173	2013	Female	>=2	2-3	Not involved meating CritSite	Involved	Not involved meating CritSite	Not involved meating CritSite	Hot liquid	Unintentional	>20	Partial thickness	Longer than 7 days	>7 days	Not used	yes	Met	Met	Unmet	Met	Met	Unmet	Unmet	Unmet	Unmet	Unmet	Unmet	Unmet	Met
SK174	2013	Male	<2	<2	Involved	Involved	Not involved meating CritSite	Not involved meating CritSite	Hot liquid	Unintentional	>20	Partial thickness	Longer than 7 days	>7 days	Used	yes	Met	Met	Met	Met	Met	Unmet	Met	Unmet	Unmet	Unmet	Met	Unmet	Met
SK176	2013	Female	>=2	2-3	Not Involved	Not Involved	Not Involved	Not Involved	Hot liquid	Unintentional	11-15	Partial thickness	Longer than 7 days	>7 days	Not used	yes	Unmet	Unmet	Unmet	Unmet	Unmet	Unmet	Unmet	Unmet	Unmet	Unmet	Unmet	Unmet	Unmet
SK177	2013	Female	>=2	2-3	Involved	Involved	Not involved meating CritSite	Involved	Hot liquid	Unintentional	11-15	Partial thickness	Longer than 7 days	>7 days	Used	yes	Met	Met	Unmet	Unmet	Unmet	Unmet	Unmet	Unmet	Unmet	Unmet	Met	Unmet	Unmet
SK178	2013	Male	<2	<2	Involved	Not involved meating CritSite	Not involved meating CritSite	Involved	Hot liquid	Unintentional	11-15	Partial thickness	4 days - 7 days	<=7 days	Not used	no	Met	Met	Met	Unmet	Unmet	Unmet	Met	Unmet	Unmet	Unmet	Unmet	Unmet	Met
SK181	2013	Male	>=2	2-3	Not Involved	Not Involved	Not Involved	Not Involved	Hot liquid	Unintentional	<=5	Partial thickness	Overnight -3 days	<=7 days	Not used	no	Unmet	Unmet	Unmet	Unmet	Unmet	Unmet	Unmet	Unmet	Unmet	Unmet	Unmet	Unmet	Unmet
SK182	2013	Female	>=2	>=6	Not Involved	Not Involved	Not Involved	Not Involved	Hot liquid	Unintentional	<=5	Partial thickness	Overnight -3 days	<=7 days	Not used	no	Unmet	Unmet	Unmet	Unmet	Unmet	Unmet	Unmet	Unmet	Unmet	Unmet	Unmet	Unmet	Unmet
SK183	2013	Male	>=2	>=6	Involved	Involved	Not involved meating CritSite	Involved	Fire/Flame	Unintentional	>20	Partial thickness	Longer than 7 days	>7 days	Used	yes	Met	Met	Unmet	Met	Met	Unmet	Met	Unmet	Unmet	Unmet	Unmet	Unmet	Met
SK184	2013	Male	>=2	2-3	Involved	Involved	Not involved meating CritSite	Not involved meating CritSite	Fire/Flame	Unintentional	11-15	Partial thickness	Longer than 7 days	>7 days	Used	yes	Met	Met	Unmet	Unmet	Unmet	Unmet	Unmet	Unmet	Unmet	Unmet	Unmet	Unmet	Unmet
SK185	2014	Female	<2	<2	Involved	Not involved meating CritSite	Not involved meating CritSite	Not involved meating CritSite	Hot liquid	Unintentional	<=5	Partial thickness	Overnight -3 days	<=7 days	Not used	no	Met	Met	Met	Unmet	Unmet	Unmet	Unmet	Unmet	Unmet	Unmet	Unmet	Unmet	Unmet
SK186	2014	Male	>=2	2-3	Involved	Involved	Not involved meating CritSite	Not involved meating CritSite	Hot liquid	Unintentional	<=5	Partial thickness	Overnight -3 days	<=7 days	Not used	no	Met	Met	Unmet	Unmet	Unmet	Unmet	Unmet	Unmet	Unmet	Unmet	Unmet	Unmet	Unmet
SK187	2014	Female	>=2	2-3	Involved	Involved	Not involved meating CritSite	Not involved meating CritSite	Fire/Flame	Unintentional	11-15	Partial thickness	Longer than 7 days	>7 days	Used	yes	Met	Met	Unmet	Unmet	Unmet	Unmet	Unmet	Unmet	Unmet	Unmet	Unmet	Unmet	Unmet
SK188	2014	Male	<2	<2	Not involved meating CritSite	Involved	Not involved meating CritSite	Involved	Hot liquid	Unintentional	<=5	Partial thickness	Overnight -3 days	<=7 days	Not used	no	Met	Met	Met	Unmet	Unmet	Unmet	Unmet	Unmet	Unmet	Unmet	Unmet	Unmet	Unmet
SK190	2014	Male	>=2	>=6	Involved	Involved	Not involved meating CritSite	Not involved meating CritSite	Fire/Flame	Unintentional	6-10	Partial thickness	Longer than 7 days	>7 days	Used	yes	Met	Met	Unmet	Unmet	Unmet	Unmet	Unmet	Unmet	Unmet	Unmet	Unmet	Unmet	Unmet
SK191	2014	Female	>=2	4-5	Not involved meating CritSite	Involved	Not involved meating CritSite	Not involved meating CritSite	Fire/Flame	Unintentional	6-10	Full thickness	4 days - 7 days	<=7 days	Used	yes	Met	Met	Unmet	Unmet	Unmet	Unmet	Unmet	Unmet	Unmet	Unmet	Unmet	Unmet	Unmet
SK192	2014	Female	>=2	4-5	Not Involved	Not Involved	Not Involved	Not Involved	Hot liquid	Unintentional	11-15	Partial thickness	Longer than 7 days	>7 days	Not used	yes	Unmet	Unmet	Unmet	Unmet	Unmet	Unmet	Unmet	Unmet	Unmet	Unmet	Unmet	Unmet	Unmet
SK193	2014	Male	>=2	>=6	Not Involved	Not Involved	Not Involved	Not Involved	Fire/Flame	Unintentional	<=5	Partial thickness	Overnight -3 days	<=7 days	Not used	no	Unmet	Unmet	Unmet	Unmet	Unmet	Unmet	Unmet	Unmet	Unmet	Unmet	Unmet	Unmet	Unmet
SK194	2014	Male	>=2	4-5	Not involved meating CritSite	Involved	Not involved meating CritSite	Involved	Hot liquid	Unintentional	6-10	Partial thickness	Longer than 7 days	>7 days	Used	yes	Met	Met	Unmet	Unmet	Unmet	Unmet	Unmet	Unmet	Unmet	Unmet	Unmet	Unmet	Unmet
SK196	2014	Female	>=2	4-5	Not involved meating CritSite	Involved	Not involved meating CritSite	Involved	Hot liquid	Unintentional	<=5	Partial thickness	Overnight -3 days	<=7 days	Not used	no	Met	Met	Unmet	Unmet	Unmet	Unmet	Unmet	Unmet	Unmet	Unmet	Unmet	Unmet	Unmet
SK197	2014	Female	>=2	2-3	Not involved meating CritSite	Involved	Not involved meating CritSite	Not involved meating CritSite	Hot liquid	Unintentional	<=5	Partial thickness	4 days - 7 days	<=7 days	Not used	no	Met	Met	Unmet	Unmet	Unmet	Unmet	Unmet	Unmet	Unmet	Unmet	Unmet	Unmet	Unmet
SK198	2014	Female	>=2	>=6	Involved	Not involved meating CritSite	Not involved meating CritSite	Not involved meating CritSite	Hot liquid	Unintentional	11-15	Partial thickness	Overnight -3 days	<=7 days	Not used	no	Met	Met	Unmet	Unmet	Unmet	Unmet	Unmet	Unmet	Unmet	Unmet	Unmet	Unmet	Unmet
SK199	2014	Female	<2	<2	Not Involved	Not Involved	Not Involved	Not Involved	Hot liquid	Unintentional	<=5	Full thickness	No Overnight	<=7 days	Not used	no	Met	Unmet	Met	Unmet	Unmet	Unmet	Unmet	Unmet	Unmet	Unmet	Unmet	Unmet	Unmet
SK200	2014	Female	<2	<2	Involved	Not involved meating CritSite	Not involved meating CritSite	Not involved meating CritSite	Hot object	Unintentional	<=5	Partial thickness	Overnight -3 days	<=7 days	Not used	no	Met	Met	Met	Unmet	Unmet	Unmet	Unmet	Unmet	Unmet	Unmet	Unmet	Unmet	Unmet
SK201	2014	Female	<2	<2	Involved	Not involved meating CritSite	Not involved meating CritSite	Not involved meating CritSite	Hot liquid	Unintentional	<=5	Partial thickness	Overnight -3 days	<=7 days	Not used	no	Met	Met	Met	Unmet	Unmet	Unmet	Unmet	Unmet	Unmet	Unmet	Unmet	Unmet	Unmet
SK202	2014	Female	<2	<2	Involved	Involved	Not involved meating CritSite	Involved	Hot liquid	Unintentional	<=5	Partial thickness	No Overnight	<=7 days	Not used	no	Met	Met	Met	Unmet	Unmet	Unmet	Unmet	Unmet	Unmet	Unmet	Unmet	Unmet	Unmet
SK203	2014	Female	<2	<2	Involved	Not involved meating CritSite	Not involved meating CritSite	Not involved meating CritSite	Hot liquid	Unintentional	<=5	Partial thickness	Overnight -3 days	<=7 days	Not used	no	Met	Met	Met	Unmet	Unmet	Unmet	Unmet	Unmet	Unmet	Unmet	Unmet	Unmet	Unmet
SK204	2014	Male	>=2	>=6	Involved	Not involved meating CritSite	Not involved meating CritSite	Not involved meating CritSite	Hot liquid	Unintentional	6-10	Partial thickness	Longer than 7 days	>7 days	Not used	yes	Met	Met	Unmet	Unmet	Unmet	Unmet	Unmet	Unmet	Unmet	Unmet	Unmet	Unmet	Unmet
SK205	2014	Male	>=2	2-3	Not involved meating CritSite	Not involved meating CritSite	Involved	Not involved meating CritSite	Hot liquid	Unintentional	<=5	Partial thickness	Overnight -3 days	<=7 days	Not used	no	Met	Met	Unmet	Unmet	Unmet	Unmet	Unmet	Unmet	Unmet	Unmet	Unmet	Unmet	Unmet
SK206	2014	Male	<2	<2	Involved	Involved	Not involved meating CritSite	Not involved meating CritSite	Hot liquid	Unintentional	16-20	Partial thickness	Longer than 7 days	>7 days	Not used	yes	Met	Met	Met	Met	Met	Unmet	Unmet	Unmet	Unmet	Unmet	Unmet	Unmet	Met
SK207	2014	Male	>=2	4-5	Involved	Not involved meating CritSite	Not involved meating CritSite	Not involved meating CritSite	Hot liquid	Unintentional	<=5	Partial thickness	Overnight -3 days	<=7 days	Not used	no	Met	Met	Unmet	Unmet	Unmet	Unmet	Unmet	Unmet	Unmet	Unmet	Unmet	Unmet	Unmet
SK208	2014	Male	<2	<2	Not Involved	Not Involved	Not Involved	Not Involved	Unknown	Unknown	6-10	Partial thickness	4 days - 7 days	<=7 days	Not used	no	Met	Unmet	Met	Unmet	Unmet	Unmet	Unmet	Unmet	Unmet	Unmet	Unmet	Unmet	Unmet
SK209	2014	Female	<2	<2	Not involved meating CritSite	Involved	Not involved meating CritSite	Not involved meating CritSite	Hot liquid	Unintentional	<=5	Partial thickness	Overnight -3 days	<=7 days	Not used	no	Met	Met	Met	Unmet	Unmet	Unmet	Unmet	Unmet	Unmet	Unmet	Unmet	Unmet	Unmet
SK210	2014	Male	<2	<2	Involved	Not involved meating CritSite	Not involved meating CritSite	Not involved meating CritSite	Hot liquid	Unintentional	6-10	Partial thickness	Overnight -3 days	<=7 days	Not used	no	Met	Met	Met	Unmet	Unmet	Unmet	Unmet	Unmet	Unmet	Unmet	Unmet	Unmet	Unmet
SK211	2014	Male	<2	<2	Not involved meating CritSite	Involved	Not involved meating CritSite	Not involved meating CritSite	Hot liquid	Unintentional	6-10	Partial thickness	Longer than 7 days	>7 days	Not used	yes	Met	Met	Met	Unmet	Unmet	Unmet	Unmet	Unmet	Unmet	Unmet	Unmet	Unmet	Unmet
SK212	2014	Male	>=2	2-3	Not involved meating CritSite	Involved	Not involved meating CritSite	Involved	Hot liquid	Unintentional	<=5	Partial thickness	Overnight -3 days	<=7 days	Not used	no	Met	Met	Unmet	Unmet	Unmet	Unmet	Unmet	Unmet	Unmet	Unmet	Unmet	Unmet	Unmet
SK213	2014	Male	<2	<2	Not involved meating CritSite	Not involved meating CritSite	Not involved meating CritSite	Involved	Hot liquid	Unintentional	<=5	Partial thickness	Overnight -3 days	<=7 days	Not used	no	Met	Met	Met	Unmet	Unmet	Unmet	Unmet	Unmet	Unmet	Unmet	Unmet	Unmet	Unmet
SK214	2014	Male	>=2	>=6	Not Involved	Not Involved	Not Involved	Not Involved	Hot liquid	Unintentional	<=5	Partial thickness	Overnight -3 days	<=7 days	Not used	no	Unmet	Unmet	Unmet	Unmet	Unmet	Unmet	Unmet	Unmet	Unmet	Unmet	Unmet	Unmet	Unmet
SK215	2014	Male	<2	<2	Involved	Not involved meating CritSite	Not involved meating CritSite	Not involved meating CritSite	Hot liquid	Unintentional	6-10	Partial thickness	4 days - 7 days	<=7 days	Not used	no	Met	Met	Met	Unmet	Unmet	Unmet	Unmet	Unmet	Unmet	Unmet	Unmet	Unmet	Unmet
SK216	2014	Female	<2	<2	Not involved meating CritSite	Involved	Not involved meating CritSite	Involved	Hot liquid	Unintentional	6-10	Partial thickness	Overnight -3 days	<=7 days	Not used	no	Met	Met	Met	Unmet	Unmet	Unmet	Unmet	Unmet	Unmet	Unmet	Unmet	Unmet	Unmet
SK217	2014	Female	<2	<2	Involved	Not involved meating CritSite	Not involved meating CritSite	Not involved meating CritSite	Hot liquid	Unintentional	<=5	Partial thickness	Overnight -3 days	<=7 days	Not used	no	Met	Met	Met	Unmet	Unmet	Unmet	Unmet	Unmet	Unmet	Unmet	Unmet	Unmet	Unmet
SK219	2014	Female	>=2	4-5	Not involved meating CritSite	Involved	Not involved meating CritSite	Not involved meating CritSite	Fire/Flame	Unintentional	6-10	Full thickness	4 days - 7 days	<=7 days	Used	yes	Met	Met	Unmet	Unmet	Unmet	Unmet	Unmet	Unmet	Unmet	Unmet	Unmet	Unmet	Unmet
SK220	2014	Male	<2	<2	Involved	Not involved meating CritSite	Not involved meating CritSite	Not involved meating CritSite	Hot liquid	Unintentional	<=5	Partial thickness	Overnight -3 days	<=7 days	Not used	no	Met	Met	Met	Unmet	Unmet	Unmet	Unmet	Unmet	Unmet	Unmet	Unmet	Unmet	Unmet
SK221	2014	Female	>=2	2-3	Involved	Not involved meating CritSite	Not involved meating CritSite	Not involved meating CritSite	Hot liquid	Unintentional	<=5	Partial thickness	Overnight -3 days	<=7 days	Not used	no	Met	Met	Unmet	Unmet	Unmet	Unmet	Unmet	Unmet	Unmet	Unmet	Unmet	Unmet	Unmet
SK223	2014	Male	<2	<2	Involved	Involved	Not involved meating CritSite	Not involved meating CritSite	Hot liquid	Unintentional	16-20	Partial thickness	Longer than 7 days	>7 days	Used	yes	Met	Met	Met	Met	Met	Unmet	Unmet	Unmet	Unmet	Unmet	Unmet	Unmet	Met
SK224	2014	Female	>=2	2-3	Involved	Not involved meating CritSite	Involved	Not involved meating CritSite	Hot liquid	Unintentional	11-15	Partial thickness	Longer than 7 days	>7 days	Not used	yes	Met	Met	Unmet	Unmet	Unmet	Unmet	Unmet	Unmet	Unmet	Unmet	Unmet	Unmet	Unmet
SK225	2014	Female	>=2	>=6	Not Involved	Not Involved	Not Involved	Not Involved	Hot liquid	Unintentional	6-10	Partial thickness	Overnight -3 days	<=7 days	Not used	no	Unmet	Unmet	Unmet	Unmet	Unmet	Unmet	Unmet	Unmet	Unmet	Unmet	Unmet	Unmet	Unmet
SK227	2014	Female	>=2	4-5	Not involved meating CritSite	Involved	Not involved meating CritSite	Involved	Hot liquid	Unintentional	6-10	Partial thickness	Overnight -3 days	<=7 days	Not used	no	Met	Met	Unmet	Unmet	Unmet	Unmet	Unmet	Unmet	Unmet	Unmet	Unmet	Unmet	Unmet
SK228	2015	Female	<2	<2	Involved	Involved	Not involved meating CritSite	Not involved meating CritSite	Hot liquid	Unintentional	>20	Partial thickness	Longer than 7 days	>7 days	Not used	yes	Met	Met	Met	Met	Met	Unmet	Unmet	Unmet	Unmet	Unmet	Unmet	Unmet	Met
SK229	2015	Female	<2	<2	Involved	Not involved meating CritSite	Not involved meating CritSite	Not involved meating CritSite	Hot liquid	Unintentional	<=5	Partial thickness	No Overnight	<=7 days	Not used	no	Met	Met	Met	Unmet	Unmet	Unmet	Unmet	Unmet	Unmet	Unmet	Unmet	Unmet	Unmet
SK231	2015	Male	<2	<2	Involved	Involved	Not involved meating CritSite	Not involved meating CritSite	Hot liquid	Unintentional	11-15	Partial thickness	4 days - 7 days	<=7 days	Not used	no	Met	Met	Met	Unmet	Unmet	Unmet	Unmet	Unmet	Unmet	Unmet	Unmet	Unmet	Unmet
SK233	2015	Male	>=2	2-3	Not involved meating CritSite	Not involved meating CritSite	Not involved meating CritSite	Involved	Hot liquid	Unintentional	6-10	Partial thickness	Longer than 7 days	>7 days	Not used	yes	Met	Met	Unmet	Unmet	Unmet	Unmet	Unmet	Unmet	Unmet	Unmet	Unmet	Unmet	Unmet
SK234	2015	Male	>=2	>=6	Not involved meating CritSite	Involved	Not involved meating CritSite	Involved	Hot liquid	Unintentional	<=5	Partial thickness	Overnight -3 days	<=7 days	Not used	no	Met	Met	Unmet	Unmet	Unmet	Unmet	Unmet	Unmet	Unmet	Unmet	Unmet	Unmet	Unmet
SK235	2015	Male	<2	<2	Involved	Not involved meating CritSite	Not involved meating CritSite	Not involved meating CritSite	Hot liquid	Unintentional	<=5	Partial thickness	Overnight -3 days	<=7 days	Not used	no	Met	Met	Met	Unmet	Unmet	Unmet	Unmet	Unmet	Unmet	Unmet	Unmet	Unmet	Unmet
SK236	2015	Female	>=2	2-3	Not involved meating CritSite	Involved	Not involved meating CritSite	Not involved meating CritSite	Hot liquid	Unintentional	<=5	Partial thickness	Overnight -3 days	<=7 days	Not used	no	Met	Met	Unmet	Unmet	Unmet	Unmet	Unmet	Unmet	Unmet	Unmet	Unmet	Unmet	Unmet
SK238	2015	Male	>=2	>=6	Involved	Not involved meating CritSite	Not involved meating CritSite	Not involved meating CritSite	Hot liquid	Unintentional	<=5	Partial thickness	4 days - 7 days	<=7 days	Not used	no	Met	Met	Unmet	Unmet	Unmet	Unmet	Unmet	Unmet	Unmet	Unmet	Unmet	Unmet	Unmet
SK242	2015	Female	>=2	2-3	Not involved meating CritSite	Not involved meating CritSite	Not involved meating CritSite	Involved	Hot liquid	Unintentional	11-15	Partial thickness	Longer than 7 days	>7 days	Not used	yes	Met	Met	Unmet	Unmet	Unmet	Unmet	Unmet	Unmet	Unmet	Unmet	Unmet	Unmet	Unmet
SK243	2015	Male	<2	<2	Not involved meating CritSite	Involved	Involved	Not involved meating CritSite	Hot liquid	Unintentional	6-10	Partial thickness	Overnight -3 days	<=7 days	Not used	no	Met	Met	Met	Unmet	Unmet	Unmet	Unmet	Unmet	Unmet	Unmet	Unmet	Unmet	Unmet
SK244	2015	Male	<2	<2	Involved	Not involved meating CritSite	Not involved meating CritSite	Not involved meating CritSite	Hot liquid	Unintentional	16-20	Partial thickness	Longer than 7 days	>7 days	Not used	yes	Met	Met	Met	Met	Met	Unmet	Unmet	Unmet	Unmet	Unmet	Unmet	Unmet	Met
SK245	2015	Male	<2	<2	Not involved meating CritSite	Involved	Not involved meating CritSite	Not involved meating CritSite	Hot liquid	Unintentional	<=5	Partial thickness	Overnight -3 days	<=7 days	Not used	no	Met	Met	Met	Unmet	Unmet	Unmet	Unmet	Unmet	Unmet	Unmet	Unmet	Unmet	Unmet
SK246	2015	Male	>=2	2-3	Involved	Not involved meating CritSite	Not involved meating CritSite	Not involved meating CritSite	Hot liquid	Unintentional	6-10	Partial thickness	Overnight -3 days	<=7 days	Not used	no	Met	Met	Unmet	Unmet	Unmet	Unmet	Unmet	Unmet	Unmet	Unmet	Unmet	Unmet	Unmet
SK248	2015	Male	>=2	2-3	Not Involved	Not Involved	Not Involved	Not Involved	Hot liquid	Unintentional	6-10	Partial thickness	Longer than 7 days	>7 days	Not used	yes	Unmet	Unmet	Unmet	Unmet	Unmet	Unmet	Unmet	Unmet	Unmet	Unmet	Unmet	Unmet	Unmet
SK249	2015	Female	>=2	>=6	Not involved meating CritSite	Involved	Not involved meating CritSite	Not involved meating CritSite	Hot object	Unintentional	<=5	Partial thickness	Overnight -3 days	<=7 days	Not used	no	Met	Met	Unmet	Unmet	Unmet	Unmet	Unmet	Unmet	Unmet	Unmet	Unmet	Unmet	Unmet
SK252	2015	Male	>=2	>=6	Involved	Not involved meating CritSite	Not involved meating CritSite	Not involved meating CritSite	Hot liquid	Assault	<=5	Partial thickness	Longer than 7 days	>7 days	Not used	yes	Met	Met	Unmet	Unmet	Unmet	Unmet	Unmet	Met	Unmet	Met	Unmet	Unmet	Met
SK254	2013	Male	>=2	>=6	Involved	Not involved meating CritSite	Not involved meating CritSite	Involved	Hot liquid	Unintentional	6-10	Partial thickness	Overnight -3 days	<=7 days	Not used	no	Met	Met	Unmet	Unmet	Unmet	Unmet	Unmet	Unmet	Unmet	Unmet	Unmet	Unmet	Unmet
SK255	2011	Male	<2	<2	Involved	Not involved meating CritSite	Not involved meating CritSite	Not involved meating CritSite	Hot liquid	Unintentional	<=5	Partial thickness	4 days - 7 days	<=7 days	Not used	no	Met	Met	Met	Unmet	Unmet	Unmet	Unmet	Unmet	Unmet	Unmet	Unmet	Unmet	Unmet
SK256	2013	Female	>=2	2-3	Not Involved	Not Involved	Not Involved	Not Involved	Hot liquid	Unintentional	11-15	Partial thickness	Longer than 7 days	>7 days	Not used	yes	Unmet	Unmet	Unmet	Unmet	Unmet	Unmet	Unmet	Unmet	Unmet	Unmet	Unmet	Unmet	Unmet
SK257	2013	Female	<2	<2	Not involved meating CritSite	Involved	Not involved meating CritSite	Involved	Hot liquid	Unintentional	<=5	Partial thickness	Overnight -3 days	<=7 days	Not used	no	Met	Met	Met	Unmet	Unmet	Unmet	Unmet	Unmet	Unmet	Unmet	Unmet	Unmet	Unmet
SK258	2011	Female	<2	<2	Not involved meating CritSite	Involved	Not involved meating CritSite	Not involved meating CritSite	Hot object	Unintentional	<=5	Partial thickness	Overnight -3 days	<=7 days	Not used	no	Met	Met	Met	Unmet	Unmet	Unmet	Unmet	Unmet	Unmet	Unmet	Unmet	Unmet	Unmet
SK259	2013	Female	<2	<2	Involved	Not involved meating CritSite	Not involved meating CritSite	Not involved meating CritSite	Hot liquid	Unintentional	<=5	Partial thickness	Overnight -3 days	<=7 days	Not used	no	Met	Met	Met	Unmet	Unmet	Unmet	Unmet	Unmet	Unmet	Unmet	Unmet	Unmet	Unmet
SK260	2013	Male	<2	<2	Involved	Not involved meating CritSite	Not involved meating CritSite	Not involved meating CritSite	Hot object	Unintentional	<=5	Full thickness	4 days - 7 days	<=7 days	Not used	no	Met	Met	Met	Unmet	Unmet	Unmet	Unmet	Unmet	Unmet	Unmet	Unmet	Unmet	Unmet
SK261	2013	Male	<2	<2	Involved	Not involved meating CritSite	Not involved meating CritSite	Not involved meating CritSite	Hot liquid	Unintentional	<=5	Full thickness	Overnight -3 days	<=7 days	Not used	no	Met	Met	Met	Unmet	Unmet	Unmet	Unmet	Unmet	Unmet	Unmet	Unmet	Unmet	Unmet
SK262	2013	Female	<2	<2	Not involved meating CritSite	Not involved meating CritSite	Not involved meating CritSite	Involved	Hot liquid	Unintentional	6-10	Partial thickness	Longer than 7 days	>7 days	Used	yes	Met	Met	Met	Unmet	Unmet	Unmet	Unmet	Unmet	Unmet	Unmet	Unmet	Unmet	Unmet
SK263	2013	Male	<2	<2	Not Involved	Not Involved	Not Involved	Not Involved	Hot liquid	Unintentional	6-10	Partial thickness	Overnight -3 days	<=7 days	Not used	no	Met	Unmet	Met	Unmet	Unmet	Unmet	Unmet	Unmet	Unmet	Unmet	Unmet	Unmet	Unmet
SK264	2013	Male	<2	<2	Involved	Not involved meating CritSite	Not involved meating CritSite	Not involved meating CritSite	Hot liquid	Unintentional	11-15	Partial thickness	4 days - 7 days	<=7 days	Not used	no	Met	Met	Met	Unmet	Unmet	Unmet	Met	Unmet	Unmet	Unmet	Unmet	Unmet	Met
SK265	2013	Male	>=2	2-3	Involved	Not involved meating CritSite	Not involved meating CritSite	Not involved meating CritSite	Hot liquid	Unintentional	<=5	Partial thickness	4 days - 7 days	<=7 days	Used	yes	Met	Met	Unmet	Unmet	Unmet	Unmet	Unmet	Unmet	Unmet	Unmet	Unmet	Unmet	Unmet
SK266	2013	Male	>=2	2-3	Involved	Involved	Not involved meating CritSite	Not involved meating CritSite	Hot liquid	Unintentional	6-10	Partial thickness	4 days - 7 days	<=7 days	Not used	no	Met	Met	Unmet	Unmet	Unmet	Unmet	Unmet	Unmet	Unmet	Unmet	Met	Unmet	Met
TS226	2013	Female	>=2	>=6	Involved	Not involved meating CritSite	Not involved meating CritSite	Not involved meating CritSite	Hot liquid	Unintentional	6-10	Partial thickness	Overnight -3 days	<=7 days	Not used	no	Met	Met	Unmet	Unmet	Unmet	Unmet	Unmet	Unmet	Unmet	Unmet	Unmet	Unmet	Unmet
TS227	2013	Female	<2	<2	Not involved meating CritSite	Involved	Not involved meating CritSite	Involved	Hot liquid	Unintentional	<=5	Partial thickness	Overnight -3 days	<=7 days	Not used	no	Met	Met	Met	Unmet	Unmet	Unmet	Unmet	Unmet	Unmet	Unmet	Unmet	Unmet	Unmet
TS228	2013	Female	>=2	2-3	Not Involved	Not Involved	Not Involved	Not Involved	Hot liquid	Unintentional	11-15	Partial thickness	Longer than 7 days	>7 days	Not used	yes	Unmet	Unmet	Unmet	Unmet	Unmet	Unmet	Unmet	Unmet	Unmet	Unmet	Unmet	Unmet	Unmet
TS229	2013	Male	>=2	4-5	Not Involved	Not Involved	Not Involved	Not Involved	Fire/Flame	Unintentional	11-15	Partial thickness	4 days - 7 days	<=7 days	Used	yes	Unmet	Unmet	Unmet	Unmet	Unmet	Unmet	Unmet	Unmet	Unmet	Unmet	Unmet	Unmet	Unmet
TS230	2013	Male	<2	<2	Not involved meating CritSite	Involved	Not involved meating CritSite	Involved	Hot liquid	Unintentional	<=5	Partial thickness	Overnight -3 days	<=7 days	Not used	no	Met	Met	Met	Unmet	Unmet	Unmet	Unmet	Unmet	Unmet	Unmet	Unmet	Unmet	Unmet
TS231	2013	Female	>=2	2-3	Not involved meating CritSite	Not involved meating CritSite	Not involved meating CritSite	Involved	Hot liquid	Unintentional	6-10	Partial thickness	Overnight -3 days	<=7 days	Not used	no	Met	Met	Unmet	Unmet	Unmet	Unmet	Unmet	Unmet	Unmet	Unmet	Unmet	Unmet	Unmet
TS232	2013	Male	>=2	>=6	Not involved meating CritSite	Involved	Not involved meating CritSite	Involved	Fire/Flame	Unintentional	11-15	Partial thickness	Longer than 7 days	>7 days	Not used	yes	Met	Met	Unmet	Unmet	Unmet	Unmet	Unmet	Unmet	Unmet	Unmet	Unmet	Unmet	Unmet
TS233	2013	Male	>=2	2-3	Not involved meating CritSite	Not involved meating CritSite	Involved	Involved	Hot liquid	Unintentional	>20	Partial thickness	Longer than 7 days	>7 days	Not used	yes	Met	Met	Unmet	Met	Met	Unmet	Unmet	Unmet	Unmet	Unmet	Unmet	Unmet	Met
TS234	2013	Female	<2	<2	Not Involved	Not Involved	Not Involved	Not Involved	Hot liquid	Unintentional	<=5	Partial thickness	Overnight -3 days	<=7 days	Not used	no	Met	Unmet	Met	Unmet	Unmet	Unmet	Unmet	Unmet	Unmet	Unmet	Unmet	Unmet	Unmet
TS235	2013	Male	>=2	2-3	Not involved meating CritSite	Not involved meating CritSite	Involved	Not involved meating CritSite	Hot liquid	Unintentional	<=5	Partial thickness	Overnight -3 days	<=7 days	Not used	no	Met	Met	Unmet	Unmet	Unmet	Unmet	Unmet	Unmet	Unmet	Unmet	Unmet	Unmet	Unmet
TS236	2013	Male	>=2	>=6	Not involved meating CritSite	Involved	Not involved meating CritSite	Not involved meating CritSite	Hot object	Unintentional	<=5	Partial thickness	Overnight -3 days	<=7 days	Not used	no	Met	Met	Unmet	Unmet	Unmet	Unmet	Unmet	Unmet	Unmet	Unmet	Unmet	Unmet	Unmet
TS237	2013	Female	>=2	4-5	Involved	Involved	Not involved meating CritSite	Involved	Hot liquid	Unintentional	16-20	Partial thickness	Longer than 7 days	>7 days	Used	yes	Met	Met	Unmet	Met	Met	Unmet	Unmet	Unmet	Unmet	Unmet	Unmet	Unmet	Met
TS239	2013	Female	>=2	2-3	Not involved meating CritSite	Not involved meating CritSite	Involved	Not involved meating CritSite	Hot liquid	Unintentional	<=5	Partial thickness	No Overnight	<=7 days	Not used	no	Met	Met	Unmet	Unmet	Unmet	Unmet	Unmet	Unmet	Unmet	Unmet	Unmet	Unmet	Unmet
TS240	2013	Male	>=2	2-3	Not involved meating CritSite	Involved	Involved	Involved	Fire/Flame	Unintentional	<=5	Partial thickness	Longer than 7 days	>7 days	Used	yes	Met	Met	Unmet	Unmet	Unmet	Unmet	Unmet	Unmet	Unmet	Unmet	Unmet	Unmet	Unmet
TS241	2013	Male	<2	<2	Not involved meating CritSite	Not involved meating CritSite	Not involved meating CritSite	Involved	Hot liquid	Unintentional	>20	Partial thickness	Longer than 7 days	>7 days	Not used	yes	Met	Met	Met	Met	Met	Unmet	Unmet	Unmet	Unmet	Unmet	Unmet	Unmet	Met
TS246	2015	Female	<2	<2	Involved	Not involved meating CritSite	Not involved meating CritSite	Not involved meating CritSite	Hot liquid	Unintentional	6-10	Partial thickness	Longer than 7 days	>7 days	Not used	yes	Met	Met	Met	Unmet	Unmet	Unmet	Unmet	Unmet	Unmet	Unmet	Unmet	Unmet	Unmet
TS250	2015	Male	<2	<2	Not involved meating CritSite	Not involved meating CritSite	Not involved meating CritSite	Involved	Hot liquid	Unintentional	<=5	Partial thickness	Overnight -3 days	<=7 days	Not used	no	Met	Met	Met	Unmet	Unmet	Unmet	Unmet	Unmet	Unmet	Unmet	Unmet	Unmet	Unmet
TS251	2015	Female	<2	<2	Not Involved	Not Involved	Not Involved	Not Involved	Hot liquid	Unintentional	<=5	Partial thickness	Overnight -3 days	<=7 days	Not used	no	Met	Unmet	Met	Unmet	Unmet	Unmet	Unmet	Unmet	Unmet	Unmet	Unmet	Unmet	Unmet
TS255	2015	Male	>=2	>=6	Not involved meating CritSite	Not involved meating CritSite	Involved	Not involved meating CritSite	Hot liquid	Unintentional	<=5	Partial thickness	Overnight -3 days	<=7 days	Not used	no	Met	Met	Unmet	Unmet	Unmet	Unmet	Unmet	Unmet	Unmet	Unmet	Unmet	Unmet	Unmet
TS257	2015	Female	<2	<2	Not involved meating CritSite	Involved	Not involved meating CritSite	Involved	Hot liquid	Unintentional	<=5	Partial thickness	Overnight -3 days	<=7 days	Not used	no	Met	Met	Met	Unmet	Unmet	Unmet	Unmet	Unmet	Unmet	Unmet	Unmet	Unmet	Unmet
TS300	2015	Male	<2	<2	Not involved meating CritSite	Involved	Not involved meating CritSite	Not involved meating CritSite	Hot liquid	Unintentional	<=5	Partial thickness	Overnight -3 days	<=7 days	Not used	no	Met	Met	Met	Unmet	Unmet	Unmet	Unmet	Unmet	Unmet	Unmet	Unmet	Unmet	Unmet
TS302	2015	Male	>=2	4-5	Not involved meating CritSite	Involved	Not involved meating CritSite	Involved	Fire/Flame	Unintentional	6-10	Partial thickness	Overnight -3 days	<=7 days	Not used	no	Met	Met	Unmet	Unmet	Unmet	Unmet	Unmet	Unmet	Unmet	Unmet	Unmet	Unmet	Unmet
TS303	2015	Male	>=2	2-3	Not involved meating CritSite	Not involved meating CritSite	Involved	Not involved meating CritSite	Hot liquid	Unintentional	6-10	Partial thickness	Longer than 7 days	>7 days	Not used	yes	Met	Met	Unmet	Unmet	Unmet	Unmet	Unmet	Unmet	Unmet	Unmet	Unmet	Unmet	Unmet

## Sheet: variables
CaseNum	Case number in project
YearAdmission	Winter of admission (from 2011 to 2015)
Sex	Sex of the patient
Age_2cat	Age in two categories: <2 years or >=2 years
Age_4cat	Age in four categories: <2 years, 2-3 years, 4-5 years, >=6
Face	Face included as a body part involved (involved= face affected, not involved= face not affected)
HandsFeet	Hands and/or Feet included as a body part involved (involved= hand and/or feet affected, not involved= hand and/or feet not affected)
GenitaliaPerineum	Genitalia and/or Perineum included as a body part involved (involved= genitalia and/or perineum affected, not involved= genitalia and/or perineum not affected)
MajorJointsCircumferential	Major Joints involved and/or Circumferential burn (involved= burn which either affects the major joints, or is circumferential; not involved= burn not affecting the major joints or not circumferential
Mechanism_4cat	Mechanism of injury in four categories: hot liquid, hot object, Fire/flame, electrical or chemical
Intent	Intent in three categories: unintentional, assault and unknown
TBSA_5cat	Size of the burn injury (TBSA) at arrival to the burns centre in six categories: <=5%, 6-10%, 11-15%, 16-20%, >20% and unknown
Depth	Depth at arrival to the burns centre in three categories: partial thickness, full thickness, and unknown
LOS_4cat	Length of stay at the burns centre in 5 categories: no overnight, overnight-3days, 4days-7days, longer than 7 days, and unknown
LOS_2cat	Length of stay at the burns centre in 2 categories: <7 days, >=7 days
SurgeryGraft	Whether the patient underwent surgery and grafting: used (if undergone surgery), not used.
SurgLOS	Whether the patient underwent surgery and/or whether he/her stayed at the hospital longer than 7 days: yes (if patient underwent surgery or stayed longer than 7 days in hospital), no (if patient didn't have surgery and stayed for only up to 7 days)
Adherence	Adherence to the referral guidelines: met (when at least one referral criterion was met), unmet (if none of the referral criteria were met)
CritSite	Criterion for anatomical site: met (if the criterion is met: specific anatomical site are affected), unmet (if the criterion is not met)
CritAge	Criterion for age: met (if the criterion is met: patient <2 years), unmet (if the criterion is not met)
CritTBSA_BU	Criterion for severity: met (if the criterion is met: burn is of TBSA>15%), unmet (if the criterion is not met)
CritPartial_BU	Criterion for severity partial thickness: met (if the criterion is met: burn is of partial thickness and TBSA>=15%), unmet (if the criterion is not met)
CritFull_BU	Criterion for severity partial thickness: met (if the criterion is met: burn is of full thickness and TBSA>=15%), unmet (if the criterion is not met)
CritInhalation	Criterion for inhalation: met (if the criterion is met: inhalation requiring ventilation for more than 48hours is present), unmet (if the criterion is not met)
CritMechIntent	Criterion for mechanism including intent: met (if the criterion is met: burn mechanism is either electrical, chemical, from radiation or from high pressure steam, or injury is of suspected intentional origin ), unmet (if the criterion is not met)
CritMechanism	Criterion for mechanism only: met (if the criterion is met: burn mechanism is either electrical, chemical, from radiation or from high pressure steam), unmet (if the criterion is not met)
CritIntent	Criterion for intent of injury: met (if the criterion is met: injury is of suspected intentional origin ), unmet (if the criterion is not met)
CritComorbidity	Criterion for comorbidities: met (if the criterion is met: specific comorbidities are present), unmet (if the criterion is not met)
CritOtherInjuries	Criterion for other anatomical site : met (if the criterion is met: polytrauma or crush syndrome are present), unmet (if the criterion is not met)
CritOthersTBSA	Variable representing all criteria other than age and site: met (if one of the following criteria is met: TBSA_BU, Inhalation, MechIntent, Comorbidity, or OtherInjuries), unmet (if the criterion is not met)
